# Supplementary material for: 5-Methyl-N′-(3-nitrobenzylidene)isoxazole-4-carbohydrazide
Source: Acta Crystallogr Sect E Struct Rep Online. 2009 Dec 4;66(Pt 1):o47. doi: 10.1107/S1600536809051733 (PMC2980216; doi:10.1107/S1600536809051733)
Supplement: Supplementary file 2 [file e-66-00o47-Isup2.hkl]

# 
# h,k,l, Fc-squared, Fo-squared, sigma(Fo-squared) and status flag 
# 
data_I
_shelx_title ' 2_fn_0m in P2(1)/c' 
_shelx_refln_list_code          4 
_shelx_F_calc_maximum      184.45 
_exptl_crystal_F_000       568.00 
_reflns_d_resolution_high  0.7668 
 
loop_ 
 _symmetry_equiv_pos_as_xyz 
 'x, y, z' 
 '-x, y+1/2, -z+1/2' 
 '-x, -y, -z' 
 'x, -y-1/2, z-1/2' 
 
_cell_length_a     4.8668 
_cell_length_b    25.2024 
_cell_length_c    10.2565 
_cell_angle_alpha  90.000 
_cell_angle_beta  100.721 
_cell_angle_gamma  90.000 
 
_shelx_F_squared_multiplier     1.000 
 
loop_ 
 _refln_index_h 
 _refln_index_k 
 _refln_index_l 
 _refln_F_squared_calc 
 _refln_F_squared_meas 
 _refln_F_squared_sigma 
 _refln_observed_status 
   2   0   0     1641.52     1709.33     30.05 o 
   3   0   0      738.69      663.10     16.56 o 
   4   0   0      494.01      531.00      7.54 o 
   5   0   0       27.19       28.52     23.30 o 
   6   0   0        5.97       -0.42     25.83 o 
   1   1   0     1518.09     1393.92     25.60 o 
   2   1   0      231.80      194.27      2.95 o 
   3   1   0        8.56        8.20      1.07 o 
   4   1   0        1.59        1.37      0.98 o 
   5   1   0      112.14       19.44     15.73 o 
   6   1   0        6.49       -1.38     15.54 o 
   1   2   0      907.55      892.13     11.34 o 
   2   2   0     1227.71     1292.37     10.72 o 
   3   2   0      342.28      349.15      4.22 o 
   4   2   0      155.60      168.88      4.01 o 
   5   2   0      183.07       13.51     14.56 o 
   6   2   0        0.14        2.75     16.22 o 
   1   3   0    12161.82    11379.47    106.51 o 
   2   3   0      436.40      380.92      3.88 o 
   3   3   0       10.06        7.59      1.22 o 
   4   3   0       33.65       34.47      3.94 o 
   5   3   0        0.35       21.92     15.43 o 
   6   3   0        3.74        1.52     21.43 o 
   0   4   0     2867.78     2838.84     49.94 o 
   1   4   0      185.93      175.82      2.45 o 
   2   4   0     1305.88     1306.16     11.09 o 
   3   4   0      195.48      221.26      3.14 o 
   4   4   0      120.92      136.42      5.38 o 
   5   4   0       27.64       25.78     12.98 o 
   6   4   0        4.05       -2.17     18.74 o 
   1   5   0     1099.51     1084.70     11.88 o 
   2   5   0       43.56       60.68      1.76 o 
   3   5   0        2.11        2.80      0.87 o 
   4   5   0       20.08       26.23      4.77 o 
   5   5   0       14.02        9.40      3.55 o 
   6   5   0       15.76        4.98     18.68 o 
   0   6   0     2090.58     2063.02     25.49 o 
   1   6   0     2477.42     2406.31     24.94 o 
   2   6   0       84.37      100.25      2.01 o 
   3   6   0      104.00      116.04      2.32 o 
   4   6   0        6.52        7.87      1.68 o 
   5   6   0        7.17        6.54      1.84 o 
   6   6   0        3.33       -3.24     18.55 o 
   1   7   0      131.73      122.02      1.86 o 
   2   7   0        9.32       14.78      1.62 o 
   3   7   0       65.93       83.05      2.27 o 
   4   7   0       16.14       15.88      8.01 o 
   5   7   0        0.61        2.34      1.65 o 
   6   7   0        1.76        7.48     19.23 o 
   0   8   0        0.65       -0.19      0.55 o 
   1   8   0      528.27      516.10      4.81 o 
   2   8   0      733.40      775.59      9.59 o 
   3   8   0      491.76      488.79      7.25 o 
   4   8   0       44.08       53.49      6.96 o 
   5   8   0        8.29        6.19      2.03 o 
   1   9   0       16.07       10.29      0.66 o 
   2   9   0       11.12       22.41      1.65 o 
   3   9   0       55.96       57.04      2.79 o 
   4   9   0      201.70      215.59      7.44 o 
   5   9   0       38.67       52.05      3.84 o 
   0  10   0      596.59      615.26     17.25 o 
   1  10   0     1507.89     1620.93     12.73 o 
   2  10   0      193.27      168.04      3.38 o 
   3  10   0       92.54       89.92      3.42 o 
   4  10   0        0.00       -1.83      1.83 o 
   5  10   0        4.03        3.65      1.85 o 
   1  11   0     1365.74     1451.83     11.73 o 
   2  11   0      123.51      119.76      3.17 o 
   3  11   0      182.93      191.15     12.97 o 
   4  11   0        8.18        7.28      1.76 o 
   5  11   0       38.74       37.54      5.29 o 
   0  12   0     1509.78     1605.25     21.98 o 
   1  12   0       68.54       77.25      1.89 o 
   2  12   0      391.25      354.67     13.60 o 
   3  12   0      113.91      116.29      4.02 o 
   4  12   0        1.04       -0.46      1.29 o 
   5  12   0        5.04        6.06      2.16 o 
   1  13   0       42.48       55.81      1.69 o 
   2  13   0      908.08      906.64     10.37 o 
   3  13   0      121.65      125.53      4.27 o 
   4  13   0       81.19       78.70      6.52 o 
   5  13   0       52.34       63.90      4.59 o 
   0  14   0      235.88      236.81      4.91 o 
   1  14   0       31.50       29.36      1.99 o 
   2  14   0       68.07       59.83      2.90 o 
   3  14   0       39.32       41.96      2.86 o 
   4  14   0        1.82        0.88      1.57 o 
   5  14   0       18.38       20.32      3.13 o 
   1  15   0      456.35      455.33      6.36 o 
   2  15   0      253.40      258.26      8.19 o 
   3  15   0      341.50      327.33      7.35 o 
   4  15   0       17.23       17.34      3.67 o 
   5  15   0       50.07       52.96      5.60 o 
   0  16   0      551.33      567.97      8.94 o 
   1  16   0      246.60      240.05      4.93 o 
   2  16   0       11.05        8.41      1.57 o 
   3  16   0        1.53        3.15      2.06 o 
   4  16   0        0.00        0.04      1.49 o 
   5  16   0        8.79        3.63      2.29 o 
   1  17   0      173.76      155.11      3.24 o 
   2  17   0       25.13       18.28      2.07 o 
   3  17   0      457.20      432.00     10.47 o 
   4  17   0       55.37       65.13      4.43 o 
   5  17   0       87.75      103.46     13.92 o 
   0  18   0       41.93       49.45      2.15 o 
   1  18   0        1.30        0.89      0.70 o 
   2  18   0       82.70       73.28      3.57 o 
   3  18   0       22.12       23.20      2.80 o 
   4  18   0        0.09        1.52      1.75 o 
   5  18   0       57.51       73.90      5.30 o 
   1  19   0        2.07        0.46      0.74 o 
   2  19   0        0.03        0.02      1.03 o 
   3  19   0       11.15       14.92      2.86 o 
   4  19   0        8.62        9.76      2.45 o 
   5  19   0       17.14       15.54      3.19 o 
   0  20   0       41.48       45.19      2.61 o 
   1  20   0       66.90       68.61      2.68 o 
   2  20   0       22.72       21.16      2.10 o 
   3  20   0       23.51       27.69      3.00 o 
   4  20   0       28.75       31.36      3.61 o 
   1  21   0       72.60       70.90      2.60 o 
   2  21   0        0.23        0.10      1.04 o 
   3  21   0       25.57       27.04      3.91 o 
   4  21   0       16.37       17.51      2.94 o 
   0  22   0      177.77      176.88     11.73 o 
   1  22   0       82.23       77.06      2.96 o 
   2  22   0       32.60       28.64      2.26 o 
   3  22   0       10.35       10.62      2.29 o 
   4  22   0       32.79       44.54      4.36 o 
   1  23   0        1.10        1.45      1.14 o 
   2  23   0       56.73       47.59      2.80 o 
   3  23   0       42.45       43.95      3.72 o 
   4  23   0        0.00        0.25      1.96 o 
   0  24   0      212.49      204.49     12.69 o 
   1  24   0        3.40        2.50      1.24 o 
   2  24   0       59.68       56.17      3.06 o 
   3  24   0        3.61        2.12      1.66 o 
   4  24   0        4.14        3.69      2.53 o 
   1  25   0       96.24       95.44      3.48 o 
   2  25   0        6.39        6.27      1.66 o 
   3  25   0        3.97        0.93      2.02 o 
   4  25   0        0.65       -1.24      2.32 o 
   0  26   0      839.10      853.67     17.13 o 
   1  26   0       46.43       48.09      3.88 o 
   2  26   0        2.67        0.95      1.48 o 
   3  26   0        0.64       -0.10      1.97 o 
   1  27   0       33.29       39.62      3.69 o 
   2  27   0        9.89       10.82      2.17 o 
   3  27   0       11.87       11.44      2.81 o 
   0  28   0       92.68       95.43      5.63 o 
   1  28   0       13.14       11.92      3.01 o 
   2  28   0       63.59       72.87      4.09 o 
   3  28   0        2.46        2.96      2.35 o 
   1  29   0       32.05       28.45      5.11 o 
   2  29   0        5.91        3.65      2.15 o 
   1  30   0       45.46       47.97      6.28 o 
   2  30   0        6.01        3.21      2.34 o 
   1  31   0       14.54       20.23      4.86 o 
   2  31   0       10.50        8.19      4.40 o 
   1  32   0        2.39        0.65      3.46 o 
  -6   1   1       23.70       -1.28     17.09 o 
  -5   1   1      106.74       14.90     16.53 o 
  -4   1   1        4.46        3.81      1.28 o 
  -3   1   1        3.32        3.53      1.68 o 
  -2   1   1     2510.42     2582.78     20.76 o 
   0   1   1        0.03       -0.63      0.63 o 
   1   1   1     1254.38     1196.05     10.99 o 
   2   1   1     2265.82     2307.22     18.35 o 
   3   1   1       51.20       50.48      1.67 o 
   4   1   1       16.41       17.99      2.62 o 
   5   1   1        9.88        7.36     15.25 o 
   6   1   1        1.69       -0.52     21.46 o 
  -6   2   1        5.61        3.39     18.13 o 
  -5   2   1       12.95       10.37     14.19 o 
  -4   2   1      120.70      126.55      5.13 o 
  -3   2   1       22.75       13.32      1.55 o 
  -2   2   1       13.67       23.63      1.86 o 
  -1   2   1     2440.56     2488.75     31.27 o 
   0   2   1      661.90      606.14     20.63 o 
   1   2   1      587.64      621.08      6.73 o 
   2   2   1      328.85      309.88      7.71 o 
   3   2   1      686.04      728.34      7.16 o 
   4   2   1       93.57       98.48      2.79 o 
   5   2   1       68.84       -2.30     13.98 o 
   6   2   1        5.32       -3.66     19.78 o 
  -6   3   1       21.65       -0.44     16.30 o 
  -5   3   1        0.40       19.16     15.56 o 
  -4   3   1      107.33      105.76      3.77 o 
  -3   3   1       29.80       27.95      1.54 o 
  -2   3   1       64.57       55.36      4.31 o 
  -1   3   1      777.68      794.78     11.28 o 
   0   3   1     4926.42     4626.93     66.35 o 
   1   3   1     2319.58     2148.57     18.70 o 
   2   3   1      193.57      174.89      3.94 o 
   3   3   1       16.32       25.70      1.49 o 
   4   3   1        0.20        0.89      0.91 o 
   5   3   1        4.41        8.21     12.11 o 
   6   3   1        4.58        5.63     19.65 o 
  -6   4   1        9.69       12.33     17.04 o 
  -5   4   1      196.23       34.50     27.97 o 
  -4   4   1       61.16       74.62      3.42 o 
  -3   4   1      857.65      943.16      9.04 o 
  -2   4   1     2702.23     2670.82     25.25 o 
  -1   4   1     5107.72     4824.57     56.96 o 
   0   4   1     1625.45     1613.71     21.22 o 
   1   4   1      743.83      737.28      6.60 o 
   2   4   1      205.79      199.36      3.40 o 
   3   4   1        0.47       -0.05      0.58 o 
   4   4   1       32.51       27.03      5.22 o 
  -6   5   1       22.97       -1.33     20.33 o 
  -5   5   1      133.41      151.57     29.37 o 
  -3   5   1       93.29       85.15      4.55 o 
  -2   5   1        0.23       -0.48      0.48 o 
  -1   5   1       22.68       21.27      2.08 o 
   0   5   1       11.57       10.01      0.74 o 
   1   5   1        0.21        1.34      1.08 o 
   2   5   1       89.89       96.24      2.30 o 
   3   5   1        1.99        5.12      1.03 o 
   4   5   1      226.10      250.20      6.25 o 
   5   5   1        6.34        8.62      2.00 o 
  -6   6   1        2.52        5.44     20.71 o 
  -5   6   1       21.46       30.19      7.68 o 
  -2   6   1      310.27      334.97      7.92 o 
  -1   6   1     7144.18     6971.71     68.55 o 
   0   6   1      777.20      763.27      8.60 o 
   1   6   1     2431.69     2417.28     16.27 o 
   2   6   1       48.99       43.25      2.40 o 
   3   6   1       25.92       19.64      2.27 o 
   4   6   1      228.95      239.46      6.14 o 
   5   6   1       92.56       96.77      4.65 o 
  -6   7   1       44.50        7.54     22.40 o 
  -5   7   1        3.11        5.26      2.37 o 
  -4   7   1       31.96       23.55      2.39 o 
  -3   7   1      496.08      490.57      6.97 o 
  -2   7   1      203.42      211.05      5.18 o 
  -1   7   1      212.37      216.96      2.68 o 
   0   7   1      480.55      471.43      6.02 o 
   1   7   1      143.78      131.72      1.77 o 
   2   7   1        5.22       10.83      1.03 o 
   3   7   1      306.57      291.45      4.64 o 
   4   7   1        8.36        7.70      1.71 o 
   5   7   1       25.03       18.95      5.05 o 
  -6   8   1        0.13       10.68     21.39 o 
  -5   8   1        2.95        3.78      2.96 o 
  -4   8   1       91.52      106.32      9.96 o 
  -3   8   1        0.14       21.56     21.43 o 
  -2   8   1     1480.98     1551.38     37.13 o 
  -1   8   1       24.77       28.33      1.18 o 
   0   8   1       46.52       34.59      2.43 o 
   1   8   1     1238.65     1215.46      9.71 o 
   2   8   1      132.97      142.52      3.13 o 
   3   8   1      307.15      323.09      6.45 o 
   4   8   1      670.49      689.05     11.94 o 
   5   8   1        4.84        4.26      1.99 o 
  -6   9   1       25.89       42.82      6.89 o 
  -5   9   1        3.84        3.19      1.73 o 
  -4   9   1      114.92      122.40      4.53 o 
  -3   9   1       19.17       24.61      5.97 o 
  -2   9   1      604.90      684.07      8.10 o 
  -1   9   1      145.94      148.49      3.22 o 
   0   9   1      460.63      442.39      6.10 o 
   1   9   1      463.57      439.50      4.52 o 
   2   9   1      307.96      305.51      4.37 o 
   3   9   1       66.07       69.13      2.33 o 
   4   9   1       91.32       89.71      4.19 o 
   5   9   1       13.20        7.69      2.57 o 
  -5  10   1        0.98        1.50      1.62 o 
  -4  10   1       91.80      104.28      4.36 o 
  -3  10   1       56.20       63.89      3.22 o 
  -2  10   1      137.27      126.81      2.17 o 
  -1  10   1     2083.76     2181.60     15.41 o 
   0  10   1      195.97      198.75      3.72 o 
   1  10   1      352.70      339.79      4.23 o 
   2  10   1       21.52       17.29      1.04 o 
   3  10   1      401.65      393.55     14.11 o 
   4  10   1       77.72       84.00      4.90 o 
   5  10   1       14.07       20.88      2.81 o 
  -5  11   1        1.61        2.80      2.05 o 
  -4  11   1       18.11       18.36      4.63 o 
  -3  11   1      158.43      165.95     12.57 o 
  -2  11   1      242.93      195.54      3.46 o 
  -1  11   1      563.54      544.99      4.74 o 
   0  11   1      893.06      871.22     13.11 o 
   1  11   1      147.42      173.05      3.94 o 
   2  11   1       91.65       82.09      2.56 o 
   3  11   1      277.45      271.40      7.13 o 
   4  11   1        0.22       -1.32      1.51 o 
   5  11   1       98.09      124.71      5.40 o 
  -5  12   1       18.89       11.17      2.44 o 
  -4  12   1       19.26       14.11      2.26 o 
  -3  12   1        8.00        8.26      2.57 o 
  -2  12   1      112.58      103.10      4.04 o 
  -1  12   1      188.89      175.87      2.56 o 
   0  12   1        6.36        4.25      0.74 o 
   1  12   1     1639.03     1747.44     15.17 o 
   2  12   1       54.98       65.57      2.29 o 
   3  12   1      131.85      136.36      5.61 o 
   4  12   1        3.14        1.19      1.77 o 
   5  12   1       13.43       17.83      2.71 o 
  -5  13   1        3.77        4.28      1.68 o 
  -4  13   1        3.69        6.71      1.89 o 
  -3  13   1       12.72       12.85      2.88 o 
  -2  13   1        0.78       -0.49      0.74 o 
  -1  13   1      197.92      203.42      2.65 o 
   0  13   1        0.03       -0.17      0.50 o 
   1  13   1       44.29       51.67      1.68 o 
   2  13   1      163.78      176.84      3.79 o 
   3  13   1       30.75       27.98      3.29 o 
   4  13   1       15.86       15.01      4.64 o 
   5  13   1       16.39       19.03      2.93 o 
  -5  14   1       25.30       30.12      7.37 o 
  -4  14   1        1.31        0.57      1.52 o 
  -3  14   1       23.10       26.42      3.39 o 
  -2  14   1       10.19        6.20      1.36 o 
  -1  14   1       17.82       13.03      0.99 o 
   0  14   1      781.02      809.80      7.51 o 
   1  14   1       65.39       76.32      4.91 o 
   2  14   1        6.77        7.27      1.11 o 
   3  14   1      212.68      216.04      5.93 o 
   4  14   1       43.73       46.84      5.08 o 
   5  14   1       25.80       34.00      3.62 o 
  -5  15   1        0.48        0.94      1.73 o 
  -4  15   1        2.88        2.96      1.61 o 
  -3  15   1       15.15       13.62      2.44 o 
  -2  15   1       36.73       43.25      3.52 o 
  -1  15   1        1.97        2.14      0.61 o 
   0  15   1      287.77      312.66      4.01 o 
   1  15   1      131.84      100.59      2.99 o 
   2  15   1      368.88      377.08      6.15 o 
   3  15   1       17.48       13.65      3.24 o 
   4  15   1       25.54       28.74      3.72 o 
   5  15   1        5.29        4.73      2.19 o 
  -5  16   1        4.48        0.34      1.58 o 
  -4  16   1       12.43        9.21      2.13 o 
  -3  16   1        2.89        3.15      2.03 o 
  -2  16   1        2.78        4.31      1.02 o 
  -1  16   1      105.89       87.06      2.13 o 
   0  16   1       27.70       23.37      1.26 o 
   1  16   1        7.50        5.37      1.01 o 
   2  16   1       18.25       16.85      2.28 o 
   3  16   1      119.40      131.90      4.75 o 
   4  16   1        2.12       -0.57      1.89 o 
   5  16   1       11.60        9.50      2.53 o 
  -5  17   1        0.67        1.87      2.86 o 
  -4  17   1       70.80       78.51      4.68 o 
  -3  17   1        3.73        4.96      1.58 o 
  -2  17   1      371.77      370.73      6.15 o 
  -1  17   1      197.94      207.83      3.44 o 
   0  17   1       32.23       31.19      1.45 o 
   1  17   1      100.40      103.17      2.99 o 
   2  17   1       54.26       65.75      3.46 o 
   3  17   1        8.35        6.88      1.83 o 
   4  17   1       29.76       24.76      4.24 o 
   5  17   1       34.59       51.43      4.59 o 
  -5  18   1        3.92        5.61      2.92 o 
  -4  18   1        5.20        4.02      1.95 o 
  -3  18   1      217.62      208.96      6.32 o 
  -2  18   1       24.36       22.70      1.78 o 
  -1  18   1        8.71        7.45      0.97 o 
   0  18   1       14.04       14.19      1.13 o 
   1  18   1       90.47       87.47      2.83 o 
   2  18   1      270.41      280.63      9.45 o 
   3  18   1        3.97        4.44      1.67 o 
   4  18   1       95.88      120.47     15.15 o 
   5  18   1       44.61       57.84      4.95 o 
  -5  19   1        7.21        3.79      2.46 o 
  -4  19   1        3.25        3.51      1.95 o 
  -3  19   1      138.80      122.09      4.38 o 
  -2  19   1        1.03        0.40      0.99 o 
  -1  19   1       21.97       17.28      1.32 o 
   0  19   1       77.01       83.53      2.59 o 
   1  19   1        0.19       -0.20      0.84 o 
   2  19   1        3.06        2.03      1.33 o 
   3  19   1        1.38        1.22      1.99 o 
   4  19   1        5.51        4.17      2.60 o 
  -4  20   1       16.69       10.66      2.52 o 
  -3  20   1      160.32      156.71      4.94 o 
  -2  20   1       10.12        9.17      1.44 o 
  -1  20   1       13.04        8.24      1.31 o 
   0  20   1      206.51      206.08      4.16 o 
   1  20   1        6.09        5.85      1.22 o 
   2  20   1        0.25        0.42      1.44 o 
   3  20   1       54.83       51.97      5.67 o 
   4  20   1       10.00       10.61      3.44 o 
  -4  21   1        0.07        0.57      1.68 o 
  -3  21   1       49.14       54.95      3.48 o 
  -2  21   1        1.41       -0.41      1.03 o 
  -1  21   1       15.46       12.94      1.51 o 
   0  21   1       43.92       42.02      2.41 o 
   1  21   1      149.42      149.67      5.54 o 
   2  21   1       48.32       46.02      3.38 o 
   3  21   1       19.94       13.62      3.82 o 
   4  21   1        4.88        2.79      2.10 o 
  -4  22   1        1.00       -0.62      1.67 o 
  -3  22   1       47.19       41.62      3.22 o 
  -2  22   1       53.60       50.47      2.73 o 
  -1  22   1       16.46       15.42      1.93 o 
   0  22   1       44.13       45.22      2.54 o 
   1  22   1      124.41      123.35      3.51 o 
   2  22   1       27.38       25.17      2.85 o 
   3  22   1       55.13       47.00      4.75 o 
   4  22   1        0.87        0.59      2.07 o 
  -4  23   1        0.77        2.63      2.11 o 
  -3  23   1        2.60        3.20      1.70 o 
  -2  23   1        5.39        4.17      1.59 o 
  -1  23   1      164.19      174.80      5.62 o 
   0  23   1      255.51      272.11      5.74 o 
   1  23   1       50.65       49.79      2.47 o 
   2  23   1      302.13      284.05      9.60 o 
   3  23   1        2.70        1.08      1.80 o 
   4  23   1        7.76        7.26      2.52 o 
  -4  24   1       19.93       31.78      3.92 o 
  -3  24   1        3.02        5.84      1.91 o 
  -2  24   1        6.55        3.94      1.48 o 
  -1  24   1       36.83       35.99      3.10 o 
   0  24   1       87.16       90.86      3.48 o 
   1  24   1       85.78       82.48      3.22 o 
   2  24   1       54.46       52.63      3.02 o 
   3  24   1        1.62        0.09      1.83 o 
   4  24   1       14.39       15.35      3.97 o 
  -4  25   1        7.70       15.67      3.32 o 
  -3  25   1        0.77        0.77      1.67 o 
  -2  25   1        3.57        0.47      1.33 o 
  -1  25   1       35.62       31.32      2.67 o 
   0  25   1      107.58      112.14      3.93 o 
   1  25   1      271.56      264.15      5.50 o 
   2  25   1       27.93       25.25      2.34 o 
   3  25   1        0.62        2.06      2.10 o 
  -3  26   1        3.16        3.05      2.11 o 
  -2  26   1        0.58        0.67      1.46 o 
  -1  26   1        4.09        5.28      1.99 o 
   0  26   1      179.82      183.12      5.04 o 
   1  26   1       65.66       77.34      3.78 o 
   2  26   1        0.37       -0.82      1.32 o 
   3  26   1       10.25        4.13      2.28 o 
  -3  27   1        8.42       12.15      2.69 o 
  -2  27   1       54.40       59.30      6.60 o 
  -1  27   1      130.21      130.97      5.81 o 
   0  27   1        0.03        1.93      1.46 o 
   1  27   1        9.13        6.46      2.20 o 
   2  27   1        0.03        0.25      1.61 o 
   3  27   1        0.67       -0.26      2.01 o 
  -3  28   1        5.42        5.56      2.97 o 
  -2  28   1       14.61       13.86      3.08 o 
  -1  28   1       57.55       64.09      7.10 o 
   0  28   1       45.88       44.39      3.78 o 
   1  28   1        6.29        3.10      2.44 o 
   2  28   1       12.07       16.11      3.53 o 
   3  28   1       28.20       34.10      4.04 o 
  -2  29   1       83.31       82.44      8.64 o 
  -1  29   1       32.91       31.42      4.40 o 
   0  29   1       20.81       20.33      4.18 o 
   1  29   1        9.34        8.51      3.92 o 
   2  29   1        0.00        0.03      2.03 o 
  -2  30   1       49.65       61.32      5.50 o 
  -1  30   1       92.32       96.97      8.35 o 
   0  30   1        1.28       -2.23      2.23 o 
   1  30   1        0.67       -2.52      2.52 o 
   2  30   1        0.28       -1.61      1.99 o 
  -2  31   1        7.38        4.34      3.88 o 
  -1  31   1       21.40       20.23      4.73 o 
   1  31   1        0.40        3.50      3.24 o 
  -1  32   1        3.48        1.33      3.24 o 
   1  32   1       20.07       21.27      5.21 o 
  -6   0   2       42.24       12.07     29.81 o 
  -5   0   2      149.97       32.33     23.63 o 
  -4   0   2        9.31       13.34      7.80 o 
  -3   0   2      903.68      914.77     13.57 o 
  -2   0   2       25.40       33.43      1.28 o 
  -1   0   2     1403.63     1366.77     22.19 o 
   0   0   2      248.74      229.81      4.20 o 
   1   0   2     1565.27     1383.85     25.38 o 
   2   0   2     1470.81     1605.44     17.84 o 
   3   0   2        7.88        6.02      2.40 o 
   4   0   2        7.82       10.22      3.71 o 
   5   0   2      119.14       -1.78     20.46 o 
  -6   1   2       13.53       22.62     20.21 o 
  -4   1   2        0.45        2.18      2.80 o 
  -3   1   2       15.19       15.76      3.54 o 
  -2   1   2     2956.64     2902.41     26.43 o 
  -1   1   2      258.47      256.54      5.57 o 
   0   1   2     1906.44     1803.89     18.63 o 
   1   1   2      949.02      862.48     10.20 o 
   2   1   2        3.09        6.26      0.85 o 
   3   1   2        1.05        0.17      0.56 o 
   4   1   2        0.04       -0.46      0.83 o 
   5   1   2        6.21        6.31     18.84 o 
  -6   2   2       36.16       28.14     21.77 o 
  -5   2   2       35.19       14.49     16.93 o 
  -4   2   2       83.47       14.38     13.92 o 
  -3   2   2        6.66        5.80      2.55 o 
  -2   2   2      254.56      255.16      5.97 o 
  -1   2   2        6.01        3.48      0.61 o 
   0   2   2    12119.18    11345.68    109.98 o 
   1   2   2     1765.30     1594.30     20.12 o 
   2   2   2      515.77      553.68      5.68 o 
   3   2   2        0.35        0.40      0.60 o 
   4   2   2       57.19       58.08      2.43 o 
   5   2   2       24.07       22.87     14.40 o 
  -6   3   2       22.03       12.72     19.24 o 
  -5   3   2       16.28        4.61     16.28 o 
  -4   3   2      128.75       32.09     14.98 o 
  -3   3   2       70.40       59.39      7.97 o 
  -2   3   2      325.84      334.43      6.21 o 
  -1   3   2    10938.20    10978.89    127.37 o 
   0   3   2       10.64        1.79      0.55 o 
   1   3   2      236.31      261.29      3.75 o 
   2   3   2     1903.02     1954.92     16.67 o 
   3   3   2      769.93      782.83      7.80 o 
   4   3   2        2.20        2.38      0.97 o 
   5   3   2        0.12       -0.20      1.74 o 
  -6   4   2       23.41        5.82     20.90 o 
  -5   4   2        2.21       65.78     85.84 o 
  -4   4   2        9.36      180.41     37.09 o 
  -3   4   2      882.49      954.21     10.60 o 
  -2   4   2       89.47       81.73      2.77 o 
  -1   4   2    34022.80    31331.11    462.26 o 
   0   4   2      880.19      805.34      7.05 o 
   1   4   2      835.38      790.79      7.51 o 
   2   4   2      162.43      152.66      2.84 o 
   3   4   2      588.58      616.62     12.03 o 
   4   4   2        0.32       -0.78      0.78 o 
   5   4   2       47.02       44.27      4.17 o 
  -6   5   2        7.97       11.42     18.45 o 
  -5   5   2       81.24       10.68     16.45 o 
  -4   5   2      181.84      213.89      5.54 o 
  -2   5   2       68.18       82.84      3.06 o 
  -1   5   2    17724.22    17074.20    165.19 o 
   0   5   2      666.42      661.15      6.08 o 
   1   5   2      329.99      342.19      4.16 o 
   2   5   2      320.27      345.50      4.71 o 
   3   5   2       15.11        8.65      1.10 o 
   4   5   2      252.10      245.72      9.78 o 
   5   5   2       21.47       21.68      4.13 o 
  -6   6   2       14.38       -0.83     18.76 o 
  -5   6   2        4.11        6.93      4.19 o 
  -2   6   2       26.69       32.83      1.57 o 
  -1   6   2        3.04        0.51      0.52 o 
   0   6   2      687.26      692.31      6.42 o 
   1   6   2       79.78       81.63      2.46 o 
   2   6   2      103.28      118.03      2.59 o 
   3   6   2      184.72      192.81      3.83 o 
   4   6   2      232.02      240.34      6.38 o 
   5   6   2        2.23        2.59      1.72 o 
  -6   7   2        4.41        5.60     20.21 o 
  -5   7   2        1.86        4.17      3.04 o 
  -3   7   2      773.26      772.69     18.66 o 
  -2   7   2     3834.93     3952.90     34.93 o 
  -1   7   2      286.33      312.66      4.70 o 
   0   7   2     2539.72     2421.82     19.18 o 
   1   7   2      526.10      622.50      5.75 o 
   2   7   2       89.67       72.30      2.06 o 
   3   7   2       16.48       13.20      1.32 o 
   4   7   2       57.53       56.04      3.47 o 
   5   7   2       17.67       24.70      3.37 o 
  -6   8   2       11.53       -1.39     20.78 o 
  -5   8   2        8.69        9.57      5.74 o 
  -3   8   2      126.32      122.08      4.78 o 
  -2   8   2       34.11       36.18      1.32 o 
  -1   8   2        6.36       14.98      0.92 o 
   0   8   2      552.12      519.47      5.37 o 
   1   8   2      404.57      440.78      4.57 o 
   2   8   2       39.56       35.58      1.66 o 
   3   8   2       11.49       10.51      1.23 o 
   4   8   2      129.75      133.24      6.40 o 
   5   8   2       11.49       10.90      2.38 o 
  -6   9   2        3.40        7.23      4.22 o 
  -5   9   2        0.06        2.51      4.37 o 
  -4   9   2      165.53      199.43      9.34 o 
  -3   9   2      208.28      210.28     15.61 o 
  -2   9   2        1.67        0.68      0.54 o 
  -1   9   2      437.97      473.11      6.28 o 
   0   9   2     1112.79     1153.33     11.24 o 
   1   9   2      129.59      139.74      2.44 o 
   2   9   2        6.02        2.96      0.74 o 
   3   9   2       50.12       46.95      2.17 o 
   4   9   2       23.96       22.19      2.54 o 
   5   9   2       13.19       18.03      2.87 o 
  -5  10   2       25.16       18.57      7.28 o 
  -4  10   2      182.09      209.90     11.52 o 
  -3  10   2       50.17       58.91      3.15 o 
  -2  10   2      114.38      111.22      2.28 o 
  -1  10   2      850.37      825.50      9.56 o 
   0  10   2      383.73      344.58      4.73 o 
   1  10   2      326.57      343.01      4.03 o 
   2  10   2       87.46       81.67      2.30 o 
   3  10   2      266.33      267.40      4.81 o 
   4  10   2       45.18       43.04      3.74 o 
   5  10   2        4.00        1.08      1.95 o 
  -5  11   2        0.95        1.64      1.85 o 
  -4  11   2        0.00       12.38     48.16 o 
  -3  11   2        2.92        2.30      1.69 o 
  -2  11   2      322.48      352.37      4.51 o 
  -1  11   2       44.97       54.64      1.67 o 
   0  11   2      579.72      607.30      7.77 o 
   1  11   2      860.72      907.45      8.20 o 
   2  11   2      664.28      639.75      7.55 o 
   3  11   2       12.19       13.37      1.41 o 
   4  11   2      162.80      161.60      5.56 o 
   5  11   2        0.03        1.15      1.89 o 
  -5  12   2        0.58        0.01      1.80 o 
  -4  12   2      197.30      201.64      7.63 o 
  -3  12   2       22.82       26.46      2.58 o 
  -2  12   2       38.73       37.93      1.73 o 
  -1  12   2      217.73      249.49      3.10 o 
   0  12   2     2293.54     2366.93     19.34 o 
   1  12   2     1373.19     1446.14     12.03 o 
   2  12   2        0.61        2.72      0.81 o 
   3  12   2      137.08      129.31      4.01 o 
   4  12   2       57.75       64.22      4.05 o 
   5  12   2        0.72        1.15      2.42 o 
  -5  13   2       38.03       38.75      5.68 o 
  -4  13   2       64.34       61.94      3.93 o 
  -3  13   2       76.20       80.20      4.37 o 
  -2  13   2        0.00       -0.65      0.65 o 
  -1  13   2        0.01        2.65      1.34 o 
   0  13   2       35.76       47.33      1.64 o 
   1  13   2      301.74      373.41      5.60 o 
   2  13   2      929.58      909.55     12.74 o 
   3  13   2      394.61      404.63     10.11 o 
   4  13   2      303.88      322.11      8.31 o 
   5  13   2        3.45        5.41      2.85 o 
  -5  14   2        0.01        1.77      1.86 o 
  -4  14   2       10.33       13.68      2.27 o 
  -3  14   2        3.44        2.50      1.16 o 
  -2  14   2        0.18       -0.41      0.75 o 
  -1  14   2      141.82      162.32      2.77 o 
   0  14   2      353.10      382.07      4.93 o 
   1  14   2      641.15      597.41      7.90 o 
   2  14   2      166.07      170.92      4.02 o 
   3  14   2        4.60        3.13      1.35 o 
   4  14   2       61.76       71.30      5.39 o 
   5  14   2        7.79        6.98      2.79 o 
  -5  15   2        1.35       -0.30      1.63 o 
  -4  15   2        7.64        4.42      1.85 o 
  -3  15   2        4.43       -0.03      1.10 o 
  -2  15   2        2.88        3.00      0.94 o 
  -1  15   2        1.71        1.58      0.63 o 
   0  15   2      733.24      736.67      7.86 o 
   1  15   2      204.86      203.09      4.16 o 
   2  15   2      417.64      428.43      6.89 o 
   3  15   2        3.15        3.57      1.60 o 
   4  15   2      180.55      203.12      8.29 o 
   5  15   2        6.37        6.71      4.64 o 
  -5  16   2        5.99        1.78      3.21 o 
  -4  16   2        5.75        6.67      2.18 o 
  -3  16   2       22.06       18.64      2.00 o 
  -2  16   2       54.61       55.04      2.32 o 
  -1  16   2       85.59       92.40      2.41 o 
   0  16   2      226.87      231.02      4.90 o 
   1  16   2      218.35      211.28      5.28 o 
   2  16   2       29.62       33.39      2.14 o 
   3  16   2      167.86      169.76      5.64 o 
   4  16   2        4.65        3.03      2.40 o 
   5  16   2      122.66      138.38      8.09 o 
  -5  17   2        1.90       -0.31      1.75 o 
  -4  17   2        2.71        2.42      1.81 o 
  -3  17   2       39.12       46.13      5.67 o 
  -2  17   2        4.66        2.88      1.13 o 
  -1  17   2      125.08      115.79      2.75 o 
   0  17   2      425.26      407.78      5.49 o 
   1  17   2       57.21       59.38      2.46 o 
   2  17   2      297.51      296.73      5.70 o 
   3  17   2        0.62        1.19      1.57 o 
   4  17   2        1.64        2.28      2.20 o 
   5  17   2        1.19       -0.65      4.32 o 
  -5  18   2       31.62       38.28      4.97 o 
  -4  18   2       11.55       15.07      2.54 o 
  -3  18   2       39.47       41.18      2.86 o 
  -2  18   2        0.74        0.86      0.92 o 
  -1  18   2       34.52       31.51      2.17 o 
   0  18   2      235.01      233.46      4.03 o 
   1  18   2      123.97      128.58      3.52 o 
   2  18   2        5.43        2.46      1.10 o 
   3  18   2        8.28        9.69      2.09 o 
   4  18   2       98.37       91.52     14.03 o 
  -5  19   2        0.58       -0.65      1.67 o 
  -4  19   2        0.55        1.84      1.77 o 
  -3  19   2      244.04      240.53      7.11 o 
  -2  19   2      121.08      113.77      3.68 o 
  -1  19   2      508.53      516.19      7.95 o 
   0  19   2        1.62        0.38      0.75 o 
   1  19   2        5.83        6.43      1.21 o 
   2  19   2       38.73       30.73      2.83 o 
   3  19   2       50.49       43.19      4.57 o 
   4  19   2        7.07        6.82      2.61 o 
  -5  20   2        6.70        7.99      4.01 o 
  -4  20   2       71.67       76.24      5.74 o 
  -3  20   2        5.02        2.86      1.53 o 
  -2  20   2        7.05        6.01      1.48 o 
  -1  20   2       14.71       10.87      1.58 o 
   0  20   2        3.31        1.77      0.91 o 
   1  20   2       40.82       40.19      2.35 o 
   2  20   2      136.27      128.02      4.85 o 
   3  20   2        5.38        5.65      1.92 o 
   4  20   2        1.00        4.61      2.52 o 
  -4  21   2       28.21       36.75     10.45 o 
  -3  21   2        2.32        1.64      1.62 o 
  -2  21   2       41.29       35.28      3.29 o 
  -1  21   2       47.71       44.07      2.64 o 
   0  21   2      236.45      237.56      5.48 o 
   1  21   2        0.14        0.32      1.04 o 
   2  21   2       49.66       47.44      4.40 o 
   3  21   2        2.91        3.00      1.87 o 
   4  21   2       29.85       38.10      5.81 o 
  -4  22   2       38.98       32.27      8.79 o 
  -3  22   2        3.85        3.71      1.82 o 
  -2  22   2        3.44        1.29      1.36 o 
  -1  22   2      573.09      532.59      8.63 o 
   0  22   2       78.19       79.69      3.15 o 
   1  22   2       50.82       43.77      2.59 o 
   2  22   2       50.44       54.16      3.81 o 
   3  22   2       20.55       20.67      3.01 o 
   4  22   2        0.03        3.04      2.78 o 
  -4  23   2        0.11       -1.04      2.26 o 
  -3  23   2        0.73        1.70      1.81 o 
  -2  23   2        8.61        6.10      1.62 o 
  -1  23   2      113.45      112.45      5.27 o 
   0  23   2       31.41       34.54      2.45 o 
   1  23   2       31.34       30.28      2.37 o 
   2  23   2       23.40       16.09      2.58 o 
   3  23   2       16.43       15.33      2.78 o 
   4  23   2       18.63       15.33      3.81 o 
  -4  24   2        2.94        0.98      2.60 o 
  -3  24   2        5.55        5.99      2.25 o 
  -2  24   2        8.84       11.86      2.01 o 
  -1  24   2      141.38      137.03      5.20 o 
   0  24   2      164.09      169.72      4.67 o 
   1  24   2      186.12      186.47      4.45 o 
   2  24   2       10.64        8.89      2.19 o 
   3  24   2       29.24       32.08      6.65 o 
  -4  25   2        0.01        2.76      2.96 o 
  -3  25   2        0.64       -0.04      1.86 o 
  -2  25   2      127.56      130.37      6.14 o 
  -1  25   2       40.60       43.01      3.52 o 
   0  25   2        0.02        1.02      1.28 o 
   1  25   2       20.93       20.38      2.02 o 
   2  25   2       17.36       21.33      3.86 o 
   3  25   2       48.35       54.82     10.92 o 
  -3  26   2        5.95        5.01      2.62 o 
  -2  26   2        0.67        1.01      1.74 o 
  -1  26   2        0.68       -0.97      1.60 o 
   0  26   2       12.53       13.21      2.46 o 
   1  26   2       36.17       36.34      2.98 o 
   2  26   2       90.11       82.60      4.85 o 
   3  26   2        0.60        2.22      2.50 o 
  -3  27   2        1.97        2.02      2.57 o 
  -2  27   2       43.82       46.91      4.66 o 
  -1  27   2       62.31       50.90      3.94 o 
   0  27   2        1.81        2.26      1.79 o 
   1  27   2        2.74        1.63      1.92 o 
   2  27   2      147.07      149.85     11.68 o 
   3  27   2        6.86        9.98      2.73 o 
  -3  28   2        2.88        1.19      2.74 o 
  -2  28   2       13.79       11.61      3.10 o 
  -1  28   2        3.39        3.13      2.45 o 
   0  28   2       57.35       60.88      6.39 o 
   1  28   2      114.49      119.43      8.19 o 
   2  28   2        0.73        0.19      1.96 o 
  -2  29   2       56.69       66.80      7.35 o 
  -1  29   2        6.32        4.31      2.70 o 
   0  29   2        0.03       -0.19      2.36 o 
   1  29   2        2.31        1.81      2.69 o 
   2  29   2        3.40        3.77      2.20 o 
  -2  30   2        5.49        9.65      4.27 o 
  -1  30   2       48.54       47.16      6.54 o 
   0  30   2        1.19        5.37      3.11 o 
   1  30   2        1.07        0.55      2.95 o 
   2  30   2        0.02        0.97      2.18 o 
  -2  31   2        6.02        6.02      3.92 o 
  -1  31   2       22.65       19.29      4.86 o 
   0  31   2        5.46       11.30      3.92 o 
   1  31   2        0.89        0.71      3.46 o 
  -1  32   2       18.43       30.46      5.76 o 
  -6   1   3       77.67       51.99     30.21 o 
  -4   1   3       38.72       40.82      7.91 o 
  -3   1   3       79.98       96.38      7.23 o 
  -2   1   3        6.25       13.20      3.80 o 
  -1   1   3     2423.86     2509.43     24.57 o 
   0   1   3      187.08      193.04      2.90 o 
   1   1   3     1707.39     1643.87     14.53 o 
   2   1   3      144.87      147.32      3.22 o 
   3   1   3       21.55       16.77      1.54 o 
   4   1   3      192.97      191.56      4.66 o 
   5   1   3       12.16        7.38      3.07 o 
  -6   2   3       47.95       38.59     25.72 o 
  -5   2   3      142.80       50.36     62.00 o 
  -4   2   3       11.36       22.04      9.94 o 
  -3   2   3        3.97        2.47      3.61 o 
  -2   2   3      158.85      144.96      2.65 o 
  -1   2   3     1598.54     1583.55     59.10 o 
   0   2   3      775.51      717.69      8.75 o 
   1   2   3       61.32       61.01      1.85 o 
   2   2   3      690.26      693.38      7.71 o 
   3   2   3        3.41        5.23      0.87 o 
   4   2   3        4.51        2.19      1.01 o 
   5   2   3       16.99       16.38      4.74 o 
  -6   3   3       13.90       30.28     24.64 o 
  -5   3   3       59.58       60.15     23.61 o 
  -4   3   3       25.61       26.49      4.06 o 
  -3   3   3        5.23        5.74      1.09 o 
  -2   3   3      278.14      279.06      4.22 o 
  -1   3   3       82.04       82.41      2.89 o 
   0   3   3       74.05       62.61      1.93 o 
   1   3   3     1245.06     1185.87     12.06 o 
   2   3   3       68.28       94.87      2.15 o 
   3   3   3        0.93        1.26      0.77 o 
   4   3   3       56.01       64.02      3.26 o 
   5   3   3       11.75        6.03      2.48 o 
  -6   4   3        0.45        6.50     20.63 o 
  -5   4   3       43.10       48.52     20.00 o 
  -4   4   3        0.02       36.99     17.93 o 
  -3   4   3      883.39      946.70     11.94 o 
  -2   4   3       63.84       83.11      2.25 o 
  -1   4   3      672.35      711.15     10.10 o 
   0   4   3      733.46      720.24      7.66 o 
   1   4   3     2677.28     2789.76     22.32 o 
   2   4   3       89.04       93.87      2.14 o 
   3   4   3      146.62      157.90      5.05 o 
   4   4   3       22.62       23.47      1.91 o 
   5   4   3       15.88       17.52      4.42 o 
  -6   5   3        0.74       -5.21     18.90 o 
  -5   5   3       41.30       46.23     17.20 o 
  -4   5   3        8.72       12.78     10.23 o 
  -3   5   3       17.18       55.51     24.99 o 
  -2   5   3        0.67       17.06     11.52 o 
  -1   5   3        1.26       -0.23      0.54 o 
   0   5   3      121.04      134.93      5.56 o 
   1   5   3       90.64      105.42      2.28 o 
   2   5   3        0.84        1.03      0.54 o 
   3   5   3      141.55      137.83      3.67 o 
   4   5   3        0.13       -0.90      0.90 o 
   5   5   3       14.49       14.39      2.47 o 
  -6   6   3        2.03        6.68     21.20 o 
  -5   6   3        8.58       14.58     16.98 o 
  -4   6   3       59.47       20.77     16.34 o 
  -3   6   3      297.87      339.03      6.13 o 
  -2   6   3     1438.16     1552.03     18.72 o 
  -1   6   3     1762.42     1731.26     16.44 o 
   0   6   3      438.92      427.65      4.33 o 
   1   6   3       60.41       79.64      2.04 o 
   2   6   3       69.61       65.16      2.75 o 
   3   6   3       73.68       69.96      2.51 o 
   4   6   3      125.75      133.34      3.62 o 
   5   6   3        1.27        0.46      2.40 o 
  -6   7   3        7.32        5.13     19.95 o 
  -5   7   3       35.64       25.68     11.56 o 
  -4   7   3       11.00       91.73     40.81 o 
  -2   7   3      412.85      452.03      9.76 o 
  -1   7   3      165.31      163.02      3.12 o 
   0   7   3      224.31      214.04      2.69 o 
   1   7   3      162.98      147.86      2.27 o 
   2   7   3      243.22      243.53      3.64 o 
   3   7   3       79.31       70.31      4.30 o 
   4   7   3        0.93        1.87      1.19 o 
   5   7   3       21.06       26.08      5.30 o 
  -6   8   3        4.03        1.64     21.13 o 
  -5   8   3        6.85        4.09      3.67 o 
  -4   8   3       92.67       98.40     10.22 o 
  -3   8   3      212.26      212.76     17.28 o 
  -2   8   3     1547.06     1491.00     13.10 o 
  -1   8   3      172.59      174.97      2.94 o 
   0   8   3      492.51      475.53      4.46 o 
   1   8   3      257.99      261.64      4.18 o 
   2   8   3       51.86       61.92      1.86 o 
   3   8   3        0.00        0.74      0.84 o 
   4   8   3       28.31       27.63      3.06 o 
   5   8   3        0.04       -1.20      1.70 o 
  -6   9   3        1.90        1.38      3.90 o 
  -5   9   3        3.00        3.94      3.06 o 
  -4   9   3       28.30       30.27      3.07 o 
  -3   9   3       14.34       18.17      1.83 o 
  -2   9   3        7.96       10.55      2.49 o 
  -1   9   3      197.69      189.74      2.68 o 
   0   9   3     1012.49     1086.98      8.45 o 
   1   9   3      130.28      142.85      2.40 o 
   2   9   3      176.55      163.10      3.40 o 
   3   9   3      290.07      313.65      5.45 o 
   4   9   3       90.30       99.44      7.48 o 
   5   9   3        0.68        1.45      1.90 o 
  -5  10   3       10.27        9.79      6.64 o 
  -4  10   3       12.35       15.91      7.78 o 
  -3  10   3        0.53        1.47      1.71 o 
  -2  10   3      580.29      562.82      6.53 o 
  -1  10   3      196.69      195.97      3.02 o 
   0  10   3        0.00        0.68      0.45 o 
   1  10   3       21.90       16.26      0.97 o 
   2  10   3        1.01        0.84      0.67 o 
   3  10   3      773.36      825.06     11.19 o 
   4  10   3       66.62       62.92      4.01 o 
   5  10   3       15.98       13.64      2.61 o 
  -5  11   3       14.24       13.56      3.76 o 
  -4  11   3       65.75        7.34      9.01 o 
  -3  11   3       40.69       43.79      7.08 o 
  -2  11   3      574.14      559.05      6.66 o 
  -1  11   3       30.17       31.09      1.32 o 
   0  11   3       89.24       84.53      2.02 o 
   1  11   3       75.71       94.95      2.07 o 
   2  11   3      434.95      431.06      6.12 o 
   3  11   3      127.95      121.77      3.42 o 
   4  11   3      171.98      164.14      5.74 o 
   5  11   3        0.23        0.56      1.86 o 
  -5  12   3        6.76        8.51      3.09 o 
  -4  12   3       15.42       16.34      4.08 o 
  -3  12   3        3.54        2.51      1.23 o 
  -2  12   3        6.68        5.47      1.07 o 
  -1  12   3        6.54        4.94      0.73 o 
   0  12   3      267.89      266.67      4.67 o 
   1  12   3       45.76       43.88      1.38 o 
   2  12   3        3.55        3.15      0.90 o 
   3  12   3      643.39      637.27      8.60 o 
   4  12   3       75.22       77.58      4.49 o 
   5  12   3        5.15        4.79      2.22 o 
  -5  13   3       18.59       21.22      6.08 o 
  -4  13   3       22.15       19.98      2.98 o 
  -3  13   3       85.14       78.79      5.17 o 
  -2  13   3      357.69      375.17      6.16 o 
  -1  13   3        1.56        0.71      0.52 o 
   0  13   3       64.74       71.53      2.53 o 
   1  13   3       32.55       34.77      1.48 o 
   2  13   3       20.94       23.49      2.22 o 
   3  13   3       20.07       18.97      1.81 o 
   4  13   3       89.37       93.36      4.88 o 
   5  13   3        0.90        0.97      2.07 o 
  -5  14   3        2.62        1.81      2.18 o 
  -4  14   3       82.83       80.80      5.08 o 
  -3  14   3      153.37      148.72      4.72 o 
  -2  14   3       19.55       23.26      1.93 o 
  -1  14   3        4.67        3.99      0.70 o 
   0  14   3       87.98       94.66      2.85 o 
   1  14   3      525.76      514.95      6.61 o 
   2  14   3      343.30      361.21     10.71 o 
   3  14   3      337.47      349.54      7.15 o 
   4  14   3      187.57      214.76      6.94 o 
   5  14   3        0.32        0.03      2.55 o 
  -5  15   3        3.93        2.42      2.20 o 
  -4  15   3      154.09      154.12     12.04 o 
  -3  15   3        0.05        0.60      1.17 o 
  -2  15   3       45.93       40.65      2.21 o 
  -1  15   3      503.72      530.67      5.43 o 
   0  15   3        0.02       -0.20      0.60 o 
   1  15   3       24.19       23.29      1.99 o 
   2  15   3      483.57      462.72      6.75 o 
   3  15   3        0.07       -0.73      1.20 o 
   4  15   3       98.63      111.28      6.79 o 
   5  15   3        0.02       -1.73      2.58 o 
  -5  16   3        5.50       -2.17      2.17 o 
  -4  16   3      107.23      111.84     15.73 o 
  -3  16   3        6.77        6.31      1.68 o 
  -2  16   3        2.77        2.20      1.09 o 
  -1  16   3       85.07       96.77      2.74 o 
   0  16   3      876.70      892.69      9.39 o 
   1  16   3      107.73      106.62      3.20 o 
   2  16   3        5.84        5.94      1.35 o 
   3  16   3       35.12       37.58      3.48 o 
   4  16   3       30.44       33.75      8.19 o 
  -5  17   3        1.67       -0.01      2.29 o 
  -4  17   3        1.34        0.58      1.82 o 
  -3  17   3        8.94        5.02      1.98 o 
  -2  17   3       59.32       54.55      2.65 o 
  -1  17   3        0.04        1.81      0.85 o 
   0  17   3      106.14      114.64      4.33 o 
   1  17   3        4.23        5.61      1.18 o 
   2  17   3      166.93      164.92      4.38 o 
   3  17   3        0.00       -0.25      1.48 o 
   4  17   3        0.03        0.61      2.14 o 
  -5  18   3        0.34        2.70      2.22 o 
  -4  18   3        0.46       -1.06      1.64 o 
  -3  18   3        0.03       -0.56      1.28 o 
  -2  18   3        0.67       -0.19      1.08 o 
  -1  18   3      154.26      154.75      4.13 o 
   0  18   3       67.94       64.73      2.26 o 
   1  18   3      162.25      172.21      5.70 o 
   2  18   3       35.66       34.82      2.43 o 
   3  18   3       37.72       39.43      3.54 o 
   4  18   3       84.45       97.14      6.73 o 
  -5  19   3        1.87        2.96      3.65 o 
  -4  19   3        1.17       -1.55      1.76 o 
  -3  19   3        0.21        0.73      1.47 o 
  -2  19   3       78.97       76.00      3.81 o 
  -1  19   3      951.16      964.58     14.59 o 
   0  19   3      135.74      135.45      4.15 o 
   1  19   3       24.28       30.82      2.19 o 
   2  19   3       89.41       84.95      4.60 o 
   3  19   3       23.95       23.16      2.90 o 
   4  19   3        7.47       11.34      3.26 o 
  -4  20   3        4.33        2.67      2.73 o 
  -3  20   3       27.51       17.15      2.53 o 
  -2  20   3       97.86       95.29      5.25 o 
  -1  20   3      183.79      190.21      5.49 o 
   0  20   3       98.91       94.31      3.13 o 
   1  20   3      145.49      143.80      4.07 o 
   2  20   3        9.14       11.16      1.73 o 
   3  20   3       29.07       42.81      4.18 o 
   4  20   3       62.96       88.91     10.42 o 
  -4  21   3        3.66        1.96      2.14 o 
  -3  21   3        1.50        2.94      1.74 o 
  -2  21   3        1.53        1.30      1.44 o 
  -1  21   3      264.26      249.32      9.39 o 
   0  21   3      301.42      283.29      5.60 o 
   1  21   3        0.50        1.01      1.03 o 
   2  21   3        0.78        0.60      1.54 o 
   3  21   3       24.01       26.63      3.93 o 
   4  21   3        1.72        1.41      2.47 o 
  -4  22   3        8.40        5.97      2.61 o 
  -3  22   3       12.78        8.16      2.18 o 
  -2  22   3       16.48       13.82      2.26 o 
  -1  22   3      299.52      296.63      6.21 o 
   0  22   3      317.18      321.03      8.46 o 
   1  22   3        0.12        0.35      1.11 o 
   2  22   3        6.67        5.56      2.11 o 
   3  22   3        2.67        0.51      1.94 o 
   4  22   3       20.82       25.42      4.30 o 
  -4  23   3        3.56        0.21      2.67 o 
  -3  23   3       34.82       36.17      3.58 o 
  -2  23   3       12.84        8.74      2.12 o 
  -1  23   3        8.50        9.64      1.69 o 
   0  23   3       20.86       25.04      2.24 o 
   1  23   3       28.43       28.80      2.39 o 
   2  23   3        0.12       -1.17      1.68 o 
   3  23   3       44.50       39.18      3.92 o 
  -4  24   3        0.00       -1.10      2.53 o 
  -3  24   3        3.44        3.80      2.19 o 
  -2  24   3        1.16        0.20      1.59 o 
  -1  24   3       26.55       26.34      2.40 o 
   0  24   3        2.09        0.08      1.37 o 
   1  24   3       20.01       21.25      2.39 o 
   2  24   3      103.59      111.97      6.69 o 
   3  24   3        0.64        2.51      2.43 o 
  -4  25   3        7.30        7.40      3.46 o 
  -3  25   3        0.14       -1.74      1.76 o 
  -2  25   3        4.43        3.06      1.88 o 
  -1  25   3       25.72       29.36      3.10 o 
   0  25   3        1.65        0.24      1.66 o 
   1  25   3       19.40       17.58      2.15 o 
   2  25   3        8.73        3.02      2.06 o 
   3  25   3        0.93        6.13      2.70 o 
  -3  26   3        0.04       -0.45      2.25 o 
  -2  26   3        1.29        0.70      1.79 o 
  -1  26   3        8.70        7.56      2.27 o 
   0  26   3       85.74       83.17      4.59 o 
   1  26   3       59.92       59.32      3.34 o 
   2  26   3        1.91        0.81      2.21 o 
   3  26   3        0.00       -1.06      2.30 o 
  -3  27   3        0.85        2.76      2.52 o 
  -2  27   3        6.35        6.26      2.43 o 
  -1  27   3       14.70       16.40      2.77 o 
   0  27   3        9.37        9.92      2.37 o 
   1  27   3       93.05      100.27      4.85 o 
   2  27   3        6.47        6.58      2.88 o 
  -3  28   3        9.85       12.08      3.46 o 
  -2  28   3       20.10       16.03      3.45 o 
  -1  28   3        0.08       -1.11      2.40 o 
   0  28   3       33.78       30.47      5.00 o 
   1  28   3       65.24       61.98      6.70 o 
   2  28   3        0.09       -0.51      3.93 o 
  -2  29   3        1.34        4.17      2.46 o 
  -1  29   3       11.24       11.25      3.16 o 
   0  29   3        2.01       -0.91      2.65 o 
   1  29   3        0.54       -0.74      2.95 o 
   2  29   3        9.32        7.13      4.97 o 
  -2  30   3        0.86        1.04      2.78 o 
  -1  30   3        2.63        2.10      3.11 o 
   0  30   3       22.91       28.97      5.47 o 
  -1  31   3       14.40       23.40      5.11 o 
   0  31   3       11.67       14.89      4.18 o 
   0  32   3       12.21       13.72      4.40 o 
  -6   0   4        4.73       23.73     52.21 o 
  -5   0   4       90.07       23.69     39.07 o 
  -3   0   4      334.87      339.41     11.83 o 
  -2   0   4        6.05        7.90      2.32 o 
  -1   0   4        0.83        0.53      0.50 o 
   0   0   4      376.73      343.58      4.74 o 
   1   0   4      174.65      219.41      5.48 o 
   2   0   4      577.69      636.27     11.76 o 
   3   0   4        9.48        5.68      1.88 o 
   4   0   4      186.51      190.76     20.57 o 
   5   0   4       11.63        9.85      2.82 o 
  -6   1   4        8.33       21.23     35.66 o 
  -5   1   4        4.98       72.19     51.37 o 
  -4   1   4        1.11       69.95     34.28 o 
  -3   1   4       92.12      103.71      3.55 o 
  -2   1   4       52.89       48.19      3.52 o 
  -1   1   4      212.76      210.54      2.82 o 
   0   1   4      157.85      165.51      2.52 o 
   1   1   4      190.86      194.99      3.32 o 
   2   1   4      453.25      515.85      7.91 o 
   3   1   4       10.79        4.19      1.11 o 
   4   1   4        2.35        0.70      1.04 o 
   5   1   4       30.00       35.21      3.34 o 
  -6   2   4        7.08       16.81     35.50 o 
  -5   2   4        7.81       56.55     70.03 o 
  -4   2   4       52.53       50.40     18.06 o 
  -3   2   4      356.53      394.45      6.51 o 
  -2   2   4      165.72      180.33      3.78 o 
  -1   2   4      457.98      410.18      6.45 o 
   0   2   4       82.76      109.19      1.95 o 
   1   2   4      969.90      969.64      9.54 o 
   2   2   4      155.98      147.50      3.21 o 
   3   2   4        8.13        5.17      1.04 o 
   4   2   4       10.65       10.94      1.49 o 
   5   2   4        8.32       11.32      2.91 o 
  -6   3   4        0.55       25.51     35.52 o 
  -5   3   4       87.16       77.92     21.59 o 
  -4   3   4       94.13      102.58     16.89 o 
  -3   3   4      870.56      881.57     14.19 o 
  -2   3   4       52.27       57.76      7.50 o 
  -1   3   4        2.14        1.65      0.47 o 
   0   3   4      736.74      717.43      6.56 o 
   1   3   4       37.28       33.31      1.46 o 
   2   3   4        3.67        4.59      0.76 o 
   3   3   4       52.14       49.07      2.25 o 
   4   3   4      165.65      170.73      4.25 o 
   5   3   4       54.93       60.09      5.07 o 
  -6   4   4       17.04       26.71     29.56 o 
  -5   4   4       23.64       33.54     24.01 o 
  -4   4   4       13.43      112.31     32.46 o 
  -3   4   4        4.19       35.83     25.83 o 
  -2   4   4       63.38       75.58      5.41 o 
  -1   4   4       53.29       43.75      1.17 o 
   0   4   4      677.77      645.36      6.10 o 
   1   4   4      353.35      385.94      5.03 o 
   2   4   4      112.29      127.19      3.03 o 
   3   4   4      113.98      121.18      3.61 o 
   4   4   4       23.73       22.56      2.23 o 
   5   4   4        4.82        2.50      2.22 o 
  -6   5   4       11.08        6.07     26.94 o 
  -5   5   4       51.44       45.39      9.39 o 
  -4   5   4      169.04       31.52     18.60 o 
  -3   5   4       73.85       80.94      7.73 o 
  -2   5   4      363.87      390.53      4.32 o 
  -1   5   4     1165.52     1294.45     11.32 o 
   0   5   4       26.75       15.89      0.92 o 
   1   5   4       69.47       66.02      1.73 o 
   2   5   4      264.64      244.75      3.86 o 
   3   5   4      152.49      129.22      3.46 o 
   4   5   4        0.30        0.61      1.03 o 
   5   5   4       16.79       22.49      3.62 o 
  -6   6   4        2.96       11.45     24.09 o 
  -5   6   4       10.59       78.21     55.72 o 
  -4   6   4        3.39       92.86     39.39 o 
  -3   6   4      179.03      203.42     14.50 o 
  -2   6   4       25.95       30.24      5.82 o 
  -1   6   4     1785.93     1848.31     14.17 o 
   0   6   4     3455.46     3559.00     23.67 o 
   1   6   4       62.35       59.82      1.18 o 
   2   6   4      174.67      169.20      3.48 o 
   3   6   4       79.91       80.96      2.91 o 
   4   6   4       43.49       45.07      2.58 o 
   5   6   4        7.14        6.51      2.25 o 
  -6   7   4        4.84        4.83     21.37 o 
  -5   7   4       78.92       83.71     28.92 o 
  -4   7   4       53.26        0.07     17.06 o 
  -3   7   4        0.07       27.03     26.51 o 
  -2   7   4     3008.16     3254.37     23.49 o 
  -1   7   4      542.48      523.85      4.73 o 
   0   7   4      640.18      694.56      6.10 o 
   1   7   4       78.14       87.22      2.00 o 
   2   7   4      410.69      386.93      5.10 o 
   3   7   4      225.47      213.65      6.23 o 
   4   7   4        7.56        6.33      1.55 o 
   5   7   4       78.48       87.90      5.10 o 
  -6   8   4        0.71        2.50      4.53 o 
  -5   8   4       21.45       30.81     26.88 o 
  -4   8   4        3.78       84.01     38.53 o 
  -3   8   4       41.53       39.29      7.55 o 
  -2   8   4     4365.21     4402.05     31.17 o 
  -1   8   4      119.97      135.79      3.02 o 
   0   8   4      906.81      986.11      8.02 o 
   1   8   4     1846.25     1918.59     14.93 o 
   2   8   4      582.79      564.40      7.98 o 
   3   8   4      267.35      275.07      5.29 o 
   4   8   4        2.37        1.10      1.21 o 
   5   8   4       59.10       70.76      4.77 o 
  -6   9   4       13.44       13.79      5.05 o 
  -5   9   4       65.19        6.96     18.90 o 
  -4   9   4       87.71       18.12     19.46 o 
  -3   9   4       31.20       26.40     18.20 o 
  -2   9   4     3387.98     3529.91     26.16 o 
  -1   9   4      489.62      531.06      4.83 o 
   0   9   4      998.21     1059.91      8.59 o 
   1   9   4      303.34      299.30      3.86 o 
   2   9   4        0.12        0.74      0.73 o 
   3   9   4      983.77      957.69     11.29 o 
   4   9   4        0.21        0.25      1.40 o 
   5   9   4        4.89        2.52      2.08 o 
  -5  10   4        3.35        5.18      5.28 o 
  -4  10   4        0.59       57.32     21.24 o 
  -3  10   4      226.56      242.68      9.10 o 
  -1  10   4       43.26       54.86      1.35 o 
   0  10   4       31.39       37.12      1.30 o 
   1  10   4     1297.97     1316.26     10.44 o 
   2  10   4      518.12      508.60      7.01 o 
   3  10   4       17.81       15.25      1.70 o 
   4  10   4       33.09       32.83      2.88 o 
   5  10   4       31.43       32.23      4.58 o 
  -5  11   4        1.73        2.72     10.24 o 
  -4  11   4       81.29       83.87     11.94 o 
  -3  11   4      289.77      296.24      6.33 o 
  -2  11   4        0.00        1.08      2.15 o 
  -1  11   4      491.13      453.78      4.46 o 
   0  11   4       31.33       36.53      1.33 o 
   1  11   4       11.78       13.24      0.90 o 
   2  11   4       22.68       27.55      2.30 o 
   3  11   4      419.80      415.09      7.09 o 
   4  11   4       98.80      111.59      5.36 o 
   5  11   4       20.68       20.95      3.16 o 
  -5  12   4       32.56       27.20     11.09 o 
  -4  12   4        0.73       31.82     25.80 o 
  -2  12   4      139.60      138.84      3.69 o 
  -1  12   4      836.52      803.65      7.49 o 
   0  12   4       59.87       62.83      1.66 o 
   1  12   4      184.28      171.65      3.09 o 
   2  12   4      429.60      414.88      6.34 o 
   3  12   4      149.10      162.50      4.20 o 
   4  12   4       78.09       76.66      4.25 o 
   5  12   4        0.04       -1.90      1.90 o 
  -5  13   4        8.95       11.55      4.44 o 
  -4  13   4        5.21        5.38      5.42 o 
  -3  13   4        4.03        2.16      2.55 o 
  -2  13   4        9.83       13.43      1.45 o 
  -1  13   4      684.41      728.57      7.97 o 
   0  13   4      186.29      173.92      3.00 o 
   1  13   4      217.61      226.35      4.29 o 
   2  13   4        2.35        2.79      1.00 o 
   3  13   4      107.08      123.04      3.70 o 
   4  13   4        2.96       -0.76      1.41 o 
   5  13   4       53.31       68.81      5.09 o 
  -5  14   4        0.02        0.30      2.24 o 
  -4  14   4       10.99       10.08      4.37 o 
  -3  14   4       54.05       56.34      3.29 o 
  -2  14   4        9.58       11.75      2.33 o 
  -1  14   4        0.03        0.24      0.72 o 
   0  14   4       41.91       46.16      2.19 o 
   1  14   4       82.77       92.51      2.68 o 
   2  14   4      407.88      404.16      6.40 o 
   3  14   4      393.91      393.64      6.82 o 
   4  14   4        5.07        3.16      1.88 o 
  -5  15   4       37.74       39.09     10.93 o 
  -4  15   4       27.59       22.39      6.90 o 
  -3  15   4      150.71      155.12     16.91 o 
  -2  15   4      732.33      699.94     13.65 o 
  -1  15   4       43.74       41.00      1.92 o 
   0  15   4       31.61       29.85      1.64 o 
   1  15   4       11.46        9.62      1.19 o 
   2  15   4       36.55       40.31      3.81 o 
   3  15   4        0.59        1.19      1.17 o 
   4  15   4        6.51        4.83      2.40 o 
  -5  16   4        1.77        1.08      2.45 o 
  -4  16   4        9.25        8.64      2.39 o 
  -3  16   4       31.11       26.44      2.67 o 
  -2  16   4       87.72       93.58      9.90 o 
  -1  16   4      152.65      154.11      3.98 o 
   0  16   4       10.11        8.47      2.08 o 
   1  16   4      262.53      260.50      4.74 o 
   2  16   4      295.39      299.23      5.54 o 
   3  16   4        9.54       12.78      2.04 o 
   4  16   4       11.63        9.51      2.41 o 
  -5  17   4        0.94       -2.24      2.24 o 
  -4  17   4        0.17        1.74      1.95 o 
  -3  17   4        0.95        0.97      1.56 o 
  -2  17   4      172.81      161.83      5.02 o 
  -1  17   4      209.05      212.86      4.83 o 
   0  17   4      296.18      316.90      5.70 o 
   1  17   4       52.09       50.52      2.33 o 
   2  17   4      127.72      121.85      3.56 o 
   3  17   4       73.37       75.35      3.94 o 
   4  17   4        4.67        3.24      2.01 o 
  -5  18   4        2.31        1.55      2.63 o 
  -4  18   4        0.34       -1.66      3.08 o 
  -3  18   4        0.46       -0.90      1.52 o 
  -2  18   4      693.37      668.01     11.35 o 
  -1  18   4       20.79       18.87      1.91 o 
   0  18   4       99.35      100.14      2.81 o 
   1  18   4       68.09       67.13      5.06 o 
   2  18   4       73.74       67.32      2.97 o 
   3  18   4       26.34       27.30      2.77 o 
   4  18   4        1.35        4.20      2.71 o 
  -5  19   4        2.15        1.04      2.76 o 
  -4  19   4        2.86        1.99      3.63 o 
  -3  19   4        5.45        4.43      1.83 o 
  -2  19   4      133.48      123.54      5.72 o 
  -1  19   4       13.49       13.88      1.80 o 
   0  19   4        0.64        1.48      0.94 o 
   1  19   4       12.23       12.71      1.64 o 
   2  19   4       62.05       59.69      3.18 o 
   3  19   4        1.16        0.62      1.82 o 
   4  19   4       23.64       21.13      4.01 o 
  -4  20   4        1.78        1.60      2.90 o 
  -3  20   4       13.51       14.23      2.33 o 
  -2  20   4      201.93      204.06      7.58 o 
  -1  20   4      285.44      307.48      6.25 o 
   0  20   4      611.69      618.45      9.02 o 
   1  20   4      190.57      203.34      5.00 o 
   2  20   4      165.96      180.00      7.71 o 
   3  20   4       40.64       40.47      3.86 o 
   4  20   4        8.72        6.41      2.96 o 
  -4  21   4       18.79       16.94      5.69 o 
  -3  21   4       71.62       77.72      4.46 o 
  -2  21   4       36.02       34.75      3.02 o 
  -1  21   4        7.54        3.73      1.40 o 
   0  21   4        9.26       10.60      1.92 o 
   1  21   4        5.09        3.76      1.33 o 
   2  21   4       32.40       34.69      2.75 o 
   3  21   4        2.34        1.34      1.98 o 
   4  21   4       15.67       16.69      5.13 o 
  -4  22   4       10.06        3.68      2.76 o 
  -3  22   4       11.03       11.22      2.32 o 
  -2  22   4       21.61       20.06      2.56 o 
  -1  22   4        5.42        2.26      1.31 o 
   0  22   4       79.11       84.87      4.93 o 
   1  22   4      352.94      324.11      6.67 o 
   2  22   4       53.82       53.84      3.28 o 
   3  22   4       15.45       11.97      3.24 o 
  -4  23   4        7.43        0.93      2.55 o 
  -3  23   4        1.57        2.54      1.88 o 
  -2  23   4        0.01        1.53      1.54 o 
  -1  23   4        2.51        3.18      1.55 o 
   0  23   4       24.47       23.43      3.23 o 
   1  23   4       46.44       41.68      3.66 o 
   2  23   4        0.66       -0.29      1.77 o 
   3  23   4        7.06        0.02      2.34 o 
  -4  24   4       10.66       11.50      6.05 o 
  -3  24   4       31.08       38.30      4.88 o 
  -2  24   4       40.08       32.32      4.80 o 
  -1  24   4       56.61       55.88      3.24 o 
   0  24   4       96.37       94.29      5.35 o 
   1  24   4       90.14       90.58      3.87 o 
   2  24   4        0.02       -0.59      1.82 o 
   3  24   4       33.88       40.42      4.92 o 
  -3  25   4       36.71       39.66      3.96 o 
  -2  25   4        2.52        2.56      1.82 o 
  -1  25   4        0.34        1.28      1.57 o 
   0  25   4        0.79        0.16      1.64 o 
   1  25   4       22.23       18.31      2.17 o 
   2  25   4        3.23        6.46      2.59 o 
   3  25   4        4.18        8.82      3.24 o 
  -3  26   4       27.39       30.98      7.70 o 
  -2  26   4        0.77       -0.24      1.75 o 
  -1  26   4        0.66        2.22      1.83 o 
   0  26   4       10.23        9.12      2.43 o 
   1  26   4       17.91       18.62      2.51 o 
   2  26   4       19.53       23.13      3.90 o 
  -3  27   4        3.35        2.51      2.69 o 
  -2  27   4        0.45        0.66      2.05 o 
  -1  27   4        2.62        3.78      2.74 o 
   0  27   4        1.30        3.33      2.19 o 
   1  27   4        1.80        2.82      2.03 o 
   2  27   4        0.45        0.30      2.30 o 
  -3  28   4        7.50       10.86      3.27 o 
  -2  28   4       34.11       31.16      4.15 o 
  -1  28   4        0.03       -1.43      2.18 o 
   0  28   4        4.39        0.26      2.72 o 
   1  28   4        6.11        5.18      3.01 o 
   2  28   4        1.56       -0.92      4.60 o 
  -2  29   4        9.41        6.79      2.81 o 
  -1  29   4        1.69        3.01      3.04 o 
   0  29   4       19.10       22.95      4.73 o 
  -2  30   4       44.02       48.29      7.19 o 
  -1  30   4        0.31        2.69      2.98 o 
   0  30   4        0.01        0.97      2.69 o 
  -1  31   4        3.09        1.23      3.40 o 
   0  31   4       18.28       11.10      4.08 o 
  -6   1   5       57.84        7.88     36.75 o 
  -5   1   5        7.43        5.09     26.89 o 
  -4   1   5       69.49       75.22     10.54 o 
  -3   1   5       74.26       67.59      8.02 o 
  -2   1   5       31.17       27.12      1.39 o 
  -1   1   5       14.45       18.65      1.05 o 
   0   1   5       63.49       71.58      1.58 o 
   1   1   5       51.78       41.27      1.33 o 
   2   1   5      105.29      123.11      3.84 o 
   3   1   5       25.89       32.21      2.31 o 
   4   1   5       12.23       10.33      1.57 o 
   5   1   5        0.91        0.80      1.63 o 
  -6   2   5        3.30       50.55     37.84 o 
  -5   2   5        6.01       31.78     28.10 o 
  -4   2   5       60.41       58.89      8.40 o 
  -3   2   5        3.52        7.01      3.40 o 
  -2   2   5       31.56       29.15      2.45 o 
  -1   2   5        0.51        0.61      0.46 o 
   0   2   5        4.99        2.63      0.57 o 
   1   2   5        0.72        3.96      0.76 o 
   2   2   5        4.98        2.16      0.86 o 
   3   2   5        5.74        4.84      1.12 o 
   4   2   5      124.54      114.12      4.10 o 
   5   2   5        1.71        3.22      2.11 o 
  -6   3   5       16.15       13.54     37.39 o 
  -5   3   5       28.10       19.56      4.63 o 
  -4   3   5       19.20       35.15     13.10 o 
  -3   3   5       49.54       61.48      7.35 o 
  -2   3   5       73.32       82.72      2.83 o 
  -1   3   5      638.43      626.90      6.13 o 
   0   3   5      119.18      125.51      2.84 o 
   1   3   5       75.17       83.99      2.30 o 
   2   3   5       28.51       25.46      1.55 o 
   3   3   5      191.64      167.59      5.55 o 
   4   3   5       14.17        9.63      2.09 o 
   5   3   5        9.12        7.49      4.26 o 
  -6   4   5        7.21       24.16     35.27 o 
  -5   4   5        1.11        5.93     14.89 o 
  -4   4   5       14.47       24.03      9.05 o 
  -3   4   5        0.00        0.94      2.30 o 
  -2   4   5       86.98       81.33      4.98 o 
  -1   4   5        0.25       -0.08      0.40 o 
   0   4   5        8.42        9.23      0.80 o 
   1   4   5      128.31      128.30      2.24 o 
   2   4   5       16.00       14.29      1.22 o 
   3   4   5       63.16       57.02      2.96 o 
   4   4   5        5.79        3.14      1.24 o 
   5   4   5        2.56        0.72      2.20 o 
  -6   5   5        7.55        4.23     36.06 o 
  -5   5   5        6.66        5.98      6.05 o 
  -4   5   5       19.85       18.64      4.21 o 
  -3   5   5        7.69        6.91      3.49 o 
  -2   5   5      233.84      268.73      4.30 o 
  -1   5   5      587.15      654.06      6.30 o 
   0   5   5      411.73      405.56      4.75 o 
   1   5   5      626.92      660.13      6.65 o 
   2   5   5       54.06       45.39      1.92 o 
   3   5   5       65.84       62.11      3.07 o 
   4   5   5       16.10       24.14      2.09 o 
   5   5   5        2.27        2.30      2.40 o 
  -6   6   5        1.50      -15.89     31.19 o 
  -5   6   5        3.04        7.34      6.06 o 
  -4   6   5       21.21       47.63     24.62 o 
  -3   6   5       13.40       14.73      1.64 o 
  -2   6   5      216.75      244.32      3.80 o 
  -1   6   5       46.19       52.39      1.53 o 
   0   6   5      126.43      118.44      2.35 o 
   1   6   5      529.86      520.65      5.25 o 
   2   6   5       60.12       58.71      2.92 o 
   3   6   5      128.32      117.35      3.53 o 
   4   6   5        6.32        4.55      1.34 o 
   5   6   5        1.37       -0.49      1.90 o 
  -6   7   5        0.06        5.50     29.75 o 
  -5   7   5        1.69       -2.11      3.03 o 
  -4   7   5       14.96       16.02      9.75 o 
  -3   7   5        0.51        0.61      1.30 o 
  -2   7   5      101.99      106.97      2.50 o 
  -1   7   5        5.18        5.58      1.08 o 
   0   7   5       65.11       58.04      1.56 o 
   1   7   5      494.80      542.01      5.47 o 
   2   7   5      153.92      137.33      3.05 o 
   3   7   5       20.59       21.48      1.94 o 
   4   7   5        0.21       -0.20      1.27 o 
   5   7   5        0.63        0.42      1.98 o 
  -5   8   5        4.66       -3.03      3.03 o 
  -4   8   5        3.33       12.74     18.41 o 
  -3   8   5       42.21       41.94      4.17 o 
  -2   8   5        3.84        6.11      2.41 o 
  -1   8   5      107.55      103.47      1.91 o 
   0   8   5     1080.67     1133.34      9.30 o 
   1   8   5      342.55      321.91      3.92 o 
   2   8   5       37.89       34.23      1.79 o 
   3   8   5      527.90      519.50      7.95 o 
   4   8   5       10.26        8.47      1.75 o 
   5   8   5        7.26        9.03      2.67 o 
  -5   9   5        1.77        8.79     17.52 o 
  -4   9   5      109.57      126.08      5.48 o 
  -3   9   5      166.54      170.53      6.68 o 
  -2   9   5        6.57        9.93      3.53 o 
  -1   9   5      884.37      885.88      7.38 o 
   0   9   5     1267.33     1262.94     10.18 o 
   1   9   5      175.60      184.53      3.73 o 
   2   9   5      483.34      454.48      6.80 o 
   3   9   5      373.04      379.04      7.19 o 
   4   9   5        1.46       -0.11      1.37 o 
   5   9   5        7.55       10.63      2.73 o 
  -5  10   5       46.55       36.68      9.37 o 
  -4  10   5        0.89       75.77     29.55 o 
  -2  10   5      515.98      507.31      6.32 o 
  -1  10   5       40.60       42.87      1.38 o 
   0  10   5      224.95      234.59      3.33 o 
   1  10   5        2.62        5.14      0.83 o 
   2  10   5      114.52      116.46      3.29 o 
   3  10   5       14.84       13.77      1.72 o 
   4  10   5        2.71        4.56      1.71 o 
  -5  11   5       88.06       21.91     28.03 o 
  -4  11   5       38.62       44.72      6.27 o 
  -3  11   5      156.46      157.40      8.99 o 
  -2  11   5        0.96        3.64      1.67 o 
  -1  11   5      120.97      142.66      2.41 o 
   0  11   5       61.67       56.05      1.69 o 
   1  11   5      333.35      318.46      4.58 o 
   2  11   5       85.14       76.95      2.90 o 
   3  11   5        4.58        4.56      1.33 o 
   4  11   5       32.89       42.20      4.02 o 
  -5  12   5       10.99       48.42     31.82 o 
  -4  12   5       26.84       27.18      6.57 o 
  -3  12   5      142.91      145.07     11.25 o 
  -2  12   5        9.36       11.76      2.70 o 
  -1  12   5        0.42        0.97      0.66 o 
   0  12   5       31.96       31.51      1.40 o 
   1  12   5        3.26        0.99      0.66 o 
   2  12   5      117.70      108.58      3.58 o 
   3  12   5       23.07       24.95      2.15 o 
   4  12   5        8.17        9.25      2.00 o 
  -5  13   5       12.05       11.25      4.27 o 
  -4  13   5        4.55       22.20     28.55 o 
  -3  13   5        0.26      117.01     35.12 o 
  -2  13   5       19.08       17.40      2.16 o 
  -1  13   5       80.41       83.35      3.30 o 
   0  13   5       47.87       54.78      2.64 o 
   1  13   5       22.21       19.34      1.36 o 
   2  13   5      104.48      106.21      3.54 o 
   3  13   5      236.33      250.21      5.50 o 
   4  13   5        0.50        1.50      1.67 o 
  -5  14   5        0.28        5.54      5.37 o 
  -4  14   5        0.96        1.01      1.90 o 
  -3  14   5       47.72       46.51      6.62 o 
  -2  14   5       36.23       28.63      2.46 o 
  -1  14   5      198.51      194.65      3.90 o 
   0  14   5       52.24       57.38      2.24 o 
   1  14   5       75.59       70.74      2.65 o 
   2  14   5      593.61      625.51     10.52 o 
   3  14   5       27.58       27.94      2.43 o 
   4  14   5        2.28        4.64      1.93 o 
  -5  15   5        9.98        9.98      6.67 o 
  -4  15   5        5.79        0.71      2.27 o 
  -3  15   5       12.28       13.09     10.36 o 
  -2  15   5      504.70      525.02      9.47 o 
  -1  15   5      130.01      127.92      3.22 o 
   0  15   5       18.21       18.67      1.35 o 
   1  15   5       63.73       69.28      2.64 o 
   2  15   5      108.68      109.42      3.45 o 
   3  15   5        3.54        1.76      1.27 o 
   4  15   5        6.99        6.57      2.10 o 
  -5  16   5        0.13        2.72      2.49 o 
  -4  16   5       12.46       10.79      4.44 o 
  -3  16   5      104.66      100.49     13.83 o 
  -2  16   5      109.41      118.08      4.34 o 
  -1  16   5       25.79       20.88      1.65 o 
   0  16   5      133.14      125.63      2.86 o 
   1  16   5      136.09      131.51      3.50 o 
   2  16   5      154.34      163.29      4.25 o 
   3  16   5      109.60      107.70      4.73 o 
   4  16   5        1.65       -1.09      1.98 o 
  -5  17   5        0.75       -0.59      3.66 o 
  -4  17   5        0.67       -0.21      5.82 o 
  -3  17   5        0.30        1.08      1.77 o 
  -2  17   5      161.32      162.59      5.19 o 
  -1  17   5      539.81      541.03      8.51 o 
   0  17   5       18.71       15.79      1.32 o 
   1  17   5        2.23        0.85      0.97 o 
   2  17   5      436.18      423.55      7.12 o 
   3  17   5       14.89       19.57      2.44 o 
   4  17   5        0.91       -1.40      1.87 o 
  -5  18   5        0.03       -0.34      2.33 o 
  -4  18   5        0.58       -0.18      3.22 o 
  -3  18   5       60.70       59.19      4.70 o 
  -2  18   5      251.49      273.33      7.09 o 
  -1  18   5      413.35      418.04      7.40 o 
   0  18   5       21.63       21.08      2.32 o 
   1  18   5      430.14      447.05      6.98 o 
   2  18   5        7.02        7.14      1.54 o 
   3  18   5       50.17       59.78      3.87 o 
   4  18   5        6.02        7.23      2.52 o 
  -4  19   5       22.76       27.44      4.10 o 
  -3  19   5        1.27        1.19      1.96 o 
  -2  19   5        3.19        4.31      1.75 o 
  -1  19   5       25.59       29.07      2.31 o 
   0  19   5       44.89       57.37      2.84 o 
   1  19   5      294.29      284.06      5.50 o 
   2  19   5       38.78       40.43      3.19 o 
   3  19   5      119.06      135.53      5.32 o 
   4  19   5        3.51        1.80      2.22 o 
  -4  20   5       24.04       23.11      3.98 o 
  -3  20   5        2.96        3.81      1.93 o 
  -2  20   5        1.88        0.23      1.49 o 
  -1  20   5      136.98      136.80      4.82 o 
   0  20   5      121.49      112.44      4.40 o 
   1  20   5       38.28       32.59      2.57 o 
   2  20   5        0.10        0.57      1.22 o 
   3  20   5       14.04       12.51      2.60 o 
  -4  21   5        1.75        1.32      2.43 o 
  -3  21   5        1.06        0.89      1.74 o 
  -2  21   5        0.59        1.42      1.70 o 
  -1  21   5      216.21      210.40      6.11 o 
   0  21   5       35.16       33.77      2.99 o 
   1  21   5       66.92       68.90      3.43 o 
   2  21   5       17.08       19.66      2.27 o 
   3  21   5       11.32       13.49      3.33 o 
  -4  22   5        3.06        7.14      2.80 o 
  -3  22   5       22.16       21.90      3.00 o 
  -2  22   5       19.64       20.58      2.68 o 
  -1  22   5       21.97       25.32      2.42 o 
   0  22   5       15.30       16.13      5.41 o 
   1  22   5      112.98      111.93      4.16 o 
   2  22   5       24.04       26.58      2.64 o 
   3  22   5       26.37       33.95     10.29 o 
  -4  23   5        4.57        4.28      2.88 o 
  -3  23   5        2.14        1.96      1.91 o 
  -2  23   5      110.28      107.48      5.98 o 
  -1  23   5       28.03       26.11      2.47 o 
   0  23   5       18.37       21.83      3.30 o 
   1  23   5       17.03       15.90      2.40 o 
   2  23   5        0.87       -0.10      1.47 o 
   3  23   5        4.70        4.03      2.73 o 
  -3  24   5        4.93        2.68      2.12 o 
  -2  24   5        3.07        2.75      1.79 o 
  -1  24   5       12.87       13.82      2.13 o 
   0  24   5       11.92       13.87      3.07 o 
   1  24   5        0.62        0.01      1.39 o 
   2  24   5       19.51       17.81      3.40 o 
   3  24   5       21.70       28.89      4.52 o 
  -3  25   5        0.46        0.10      2.19 o 
  -2  25   5       14.26       16.22      3.98 o 
  -1  25   5        2.92        2.27      1.85 o 
   0  25   5       53.82       47.11      6.64 o 
   1  25   5        1.66        3.03      1.67 o 
   2  25   5       12.80        7.90      3.04 o 
  -3  26   5        6.20        7.68      2.98 o 
  -2  26   5        3.21        1.64      2.14 o 
  -1  26   5        4.31        0.04      3.16 o 
   0  26   5        7.76        8.58      3.33 o 
   1  26   5        2.57        4.43      1.95 o 
   2  26   5        2.43        7.57      3.01 o 
  -3  27   5        6.61        7.71      3.18 o 
  -2  27   5        1.12        0.04      2.15 o 
  -1  27   5       32.67       43.93      4.73 o 
   0  27   5       13.39       11.72      3.88 o 
   1  27   5        3.07        2.59      3.04 o 
   2  27   5        4.43        5.14      2.76 o 
  -2  28   5        1.42        3.07      2.47 o 
  -1  28   5        9.56       11.94      4.21 o 
   0  28   5        2.68        1.81      2.88 o 
   1  28   5       12.47        7.96      3.69 o 
  -2  29   5        4.97       14.28      3.36 o 
  -1  29   5       15.27       23.14      5.28 o 
   0  29   5       13.35       14.50      4.37 o 
   1  29   5        8.55        0.36      3.14 o 
  -1  30   5        0.65       -2.59      3.24 o 
   0  30   5       48.89       54.31      7.12 o 
  -6   0   6       47.58       19.39     51.98 o 
  -5   0   6       95.36        7.09     36.83 o 
  -4   0   6       52.93      157.59     41.01 o 
  -3   0   6      212.54      238.25     59.01 o 
  -2   0   6       46.24       46.35      2.94 o 
  -1   0   6      201.23      183.10      5.10 o 
   0   0   6       19.62       14.69      1.49 o 
   1   0   6      377.77      377.09      6.22 o 
   2   0   6      409.65      389.54     14.66 o 
   3   0   6       24.59       23.01      2.48 o 
   4   0   6       18.04       23.34      5.31 o 
   5   0   6        4.04        1.50      2.63 o 
  -6   1   6        0.01       72.95     40.14 o 
  -5   1   6        0.34       88.23     65.20 o 
  -4   1   6       89.85       86.16     21.90 o 
  -3   1   6        0.57       53.59     22.04 o 
  -2   1   6      140.47      154.60      2.78 o 
  -1   1   6      364.51      354.07      4.79 o 
   0   1   6       36.77       33.89      1.42 o 
   1   1   6       97.78       93.50      1.87 o 
   2   1   6       74.93       73.36      3.01 o 
   3   1   6      175.37      165.00      4.11 o 
   4   1   6        9.26        3.69      1.47 o 
   5   1   6        9.03        7.55      2.17 o 
  -6   2   6       34.42       35.73     38.84 o 
  -5   2   6       17.14       33.43     37.30 o 
  -4   2   6      136.60      160.98      8.66 o 
  -3   2   6      118.92      130.42     11.00 o 
  -2   2   6       32.58       37.14      3.40 o 
  -1   2   6      168.23      179.60      2.97 o 
   0   2   6       70.52       75.99      1.81 o 
   1   2   6       32.66       37.65      1.41 o 
   2   2   6      261.14      227.93      5.00 o 
   3   2   6       25.38       23.73      1.96 o 
   4   2   6       19.62       24.92      3.23 o 
   5   2   6        4.80        8.68      2.78 o 
  -6   3   6        1.50       98.43     41.54 o 
  -5   3   6       23.12       22.93      4.86 o 
  -4   3   6        0.05        7.06     33.50 o 
  -3   3   6       29.04       32.23      3.71 o 
  -2   3   6      546.35      540.44      7.00 o 
  -1   3   6      557.21      562.64      6.03 o 
   0   3   6      540.89      516.00      6.81 o 
   1   3   6      114.11      126.04      2.42 o 
   2   3   6      204.73      208.48      5.79 o 
   3   3   6       51.55       47.75      2.58 o 
   4   3   6       54.33       57.23      3.10 o 
  -5   4   6        2.11        9.37     19.57 o 
  -4   4   6        0.65        1.61      5.24 o 
  -3   4   6       17.38       22.17      2.66 o 
  -2   4   6      142.88      138.11      3.16 o 
  -1   4   6      340.77      366.48      4.58 o 
   0   4   6      202.86      199.84      3.33 o 
   1   4   6      312.98      311.41      6.14 o 
   2   4   6      453.76      431.69      6.03 o 
   3   4   6       49.58       53.74      3.62 o 
   4   4   6       72.10       79.79      3.55 o 
  -5   5   6       25.01       31.82      8.88 o 
  -4   5   6        4.26       -0.36      3.57 o 
  -3   5   6       25.48       30.78      2.19 o 
  -2   5   6        1.75        2.28      0.88 o 
  -1   5   6       96.01       98.02      2.21 o 
   0   5   6     1356.00     1451.32     12.55 o 
   1   5   6      528.63      513.13      5.86 o 
   2   5   6      392.27      353.30      5.87 o 
   3   5   6       17.32       17.56      2.01 o 
   4   5   6      167.80      186.39      6.49 o 
  -5   6   6       23.82       23.38     10.65 o 
  -4   6   6        2.06        7.59      8.13 o 
  -3   6   6       27.57       28.45      2.16 o 
  -2   6   6      123.61      117.86      2.75 o 
  -1   6   6      191.88      208.93      3.32 o 
   0   6   6       86.55       83.46      2.15 o 
   1   6   6       15.02       10.72      0.84 o 
   2   6   6      119.11      123.76      3.11 o 
   3   6   6       12.68       11.72      1.78 o 
   4   6   6        2.96        2.69      1.55 o 
  -5   7   6        9.23       10.06      8.21 o 
  -4   7   6       34.52       32.13     19.71 o 
  -3   7   6        1.93        2.56      1.18 o 
  -2   7   6       13.12       14.78      1.81 o 
  -1   7   6       18.99       14.78      1.11 o 
   0   7   6      170.03      158.19      3.00 o 
   1   7   6       24.36       23.40      1.16 o 
   2   7   6      435.94      428.76      6.80 o 
   3   7   6      327.14      338.42      6.46 o 
   4   7   6      112.47      115.25      5.59 o 
  -5   8   6        4.25        2.83      3.67 o 
  -4   8   6        2.49       63.96     32.30 o 
  -3   8   6       11.06        9.51      2.14 o 
  -2   8   6      174.75      177.92      3.69 o 
  -1   8   6       90.68       82.77      1.89 o 
   0   8   6      514.75      533.06      5.72 o 
   1   8   6       81.93       72.99      2.25 o 
   2   8   6      126.94      121.62      3.50 o 
   3   8   6        1.09        0.69      1.19 o 
   4   8   6        1.92        2.13      1.79 o 
  -5   9   6        1.05        8.40      7.56 o 
  -4   9   6       27.83       23.67      5.32 o 
  -3   9   6        2.40        5.85      4.28 o 
  -2   9   6      503.46      537.92      7.02 o 
  -1   9   6      415.08      429.10      4.80 o 
   0   9   6      180.43      182.62      3.65 o 
   1   9   6       45.15       39.11      2.18 o 
   2   9   6      163.81      172.81      4.55 o 
   3   9   6       81.27       75.79      4.83 o 
   4   9   6       89.56       85.12      9.18 o 
  -5  10   6        0.00       -1.48      3.44 o 
  -4  10   6       15.80       17.35     15.28 o 
  -3  10   6      117.62      115.88     13.20 o 
  -2  10   6      122.78      129.25      3.39 o 
  -1  10   6      269.55      264.08      4.57 o 
   0  10   6       10.05       12.80      1.04 o 
   1  10   6      170.17      159.28      3.78 o 
   2  10   6      494.14      476.25      7.41 o 
   3  10   6        0.66        0.97      1.12 o 
   4  10   6        1.18        0.00      1.50 o 
  -5  11   6       18.40       20.45     12.49 o 
  -4  11   6        4.42        9.31      6.71 o 
  -3  11   6        0.12      176.82     37.80 o 
  -2  11   6       58.48       58.87      3.11 o 
  -1  11   6       20.98       27.62      1.50 o 
   0  11   6       51.74       54.66      1.83 o 
   1  11   6      120.34      115.48      4.29 o 
   2  11   6        5.42        4.06      1.16 o 
   3  11   6        0.08       -0.41      1.11 o 
   4  11   6       22.82       24.88      3.07 o 
  -5  12   6        1.76        3.78      6.18 o 
  -4  12   6       20.77       23.96      3.17 o 
  -3  12   6     1340.57     1327.91     21.93 o 
  -2  12   6        0.13       -0.77      1.01 o 
  -1  12   6       19.45       19.05      1.50 o 
   0  12   6      112.16      111.29      2.45 o 
   1  12   6      133.72      126.32      3.53 o 
   2  12   6       91.26       98.36      3.34 o 
   3  12   6       65.76       64.14      5.63 o 
   4  12   6        2.74        1.80      1.88 o 
  -5  13   6        7.47        2.27      3.83 o 
  -4  13   6       28.82       21.97      4.82 o 
  -3  13   6     1205.07     1206.54     19.46 o 
  -2  13   6      689.51      703.65     12.50 o 
  -1  13   6      258.46      273.78      4.85 o 
   0  13   6       79.04       74.82      2.10 o 
   1  13   6      126.43      122.94      2.99 o 
   2  13   6      216.98      207.01      4.78 o 
   3  13   6        9.33        9.76      1.70 o 
   4  13   6       42.32       51.84      4.44 o 
  -5  14   6        2.82        0.85      5.10 o 
  -4  14   6       45.91       44.92      4.32 o 
  -3  14   6      210.75      226.99      7.75 o 
  -2  14   6       57.98       61.99      3.38 o 
  -1  14   6       13.63       14.88      1.48 o 
   0  14   6       25.37       28.88      1.54 o 
   1  14   6        4.43        3.45      1.08 o 
   2  14   6      391.63      395.36      6.88 o 
   3  14   6        0.02        0.54      1.16 o 
   4  14   6        3.36        2.58      2.16 o 
  -5  15   6        5.23        2.89      4.41 o 
  -4  15   6       26.71       28.31      3.67 o 
  -3  15   6      106.51      108.32      7.96 o 
  -2  15   6        1.08        0.36      1.18 o 
  -1  15   6      246.89      236.87      4.66 o 
   0  15   6      212.49      233.49      4.08 o 
   1  15   6      191.95      178.21      4.21 o 
   2  15   6        7.03        9.90      2.12 o 
   3  15   6        1.97        2.86      1.41 o 
   4  15   6        1.70        2.89      2.23 o 
  -5  16   6        0.90        2.42      5.13 o 
  -4  16   6       30.78       28.26      3.83 o 
  -3  16   6       34.87       27.88      3.40 o 
  -2  16   6      338.94      340.14      8.34 o 
  -1  16   6      242.70      233.41      4.72 o 
   0  16   6        5.63        6.82      1.07 o 
   1  16   6      268.33      260.97      5.80 o 
   2  16   6        0.86        0.58      1.06 o 
   3  16   6       15.37       19.28      2.46 o 
   4  16   6       11.97       10.95      2.86 o 
  -5  17   6        0.11        0.96      5.75 o 
  -4  17   6       15.37       12.75      3.78 o 
  -3  17   6      121.13      122.53      6.12 o 
  -2  17   6        0.08        1.21      1.44 o 
  -1  17   6      135.04      135.62      4.53 o 
   0  17   6      101.41       86.38      2.61 o 
   1  17   6      113.57       94.89      3.31 o 
   2  17   6       22.57       18.45      1.92 o 
   3  17   6       12.28       12.33      1.96 o 
  -4  18   6       23.70       24.91      3.83 o 
  -3  18   6       12.61       12.05      3.79 o 
  -2  18   6       30.37       28.20      2.83 o 
  -1  18   6       57.91       64.20      3.75 o 
   0  18   6      306.48      274.06      4.67 o 
   1  18   6        0.95       -0.07      1.01 o 
   2  18   6      108.35      103.54      5.84 o 
   3  18   6        6.63        4.28      1.68 o 
  -4  19   6        0.26       -0.72      1.99 o 
  -3  19   6        3.32        3.02      2.04 o 
  -2  19   6       64.22       55.13      3.65 o 
  -1  19   6       50.09       47.29      2.89 o 
   0  19   6       82.02       70.35      3.31 o 
   1  19   6        1.94        1.52      1.21 o 
   2  19   6        0.34        0.29      1.23 o 
   3  19   6        0.42       -1.31      1.72 o 
  -4  20   6        2.76        2.70      2.72 o 
  -3  20   6       18.55       12.17      2.85 o 
  -2  20   6        2.28        1.47      1.51 o 
  -1  20   6       20.60       20.10      2.13 o 
   0  20   6      126.86      124.36      4.86 o 
   1  20   6       92.78      115.18      4.01 o 
   2  20   6       29.31       19.69      2.14 o 
   3  20   6        3.01        1.61      2.18 o 
  -4  21   6        6.58        9.51      3.24 o 
  -3  21   6        1.73       -0.21      2.04 o 
  -2  21   6        1.27        2.16      1.77 o 
  -1  21   6       41.70       42.39      3.33 o 
   0  21   6       11.30       10.87      3.51 o 
   1  21   6       99.07       98.17      5.31 o 
   2  21   6        2.79        3.90      1.66 o 
   3  21   6        5.98        7.05      3.37 o 
  -4  22   6       23.08       33.26      4.54 o 
  -3  22   6        0.02       -0.88      2.06 o 
  -2  22   6       17.92       12.05      2.37 o 
  -1  22   6       11.61       10.82      2.18 o 
   0  22   6        2.18        3.27      1.71 o 
   1  22   6       50.64       58.84      3.50 o 
   2  22   6        1.46        1.91      1.78 o 
   3  22   6        9.76       11.28      3.51 o 
  -3  23   6        0.13       -1.05      2.02 o 
  -2  23   6        6.78        2.95      1.96 o 
  -1  23   6        7.25        3.59      1.81 o 
   0  23   6        0.91        5.75      2.35 o 
   1  23   6        1.30       -0.74      1.39 o 
   2  23   6        0.83       -1.01      1.68 o 
  -3  24   6       24.88       21.62      6.10 o 
  -2  24   6        0.55        0.99      1.75 o 
  -1  24   6       15.75       11.58      2.39 o 
   0  24   6       52.40       60.56      5.26 o 
   1  24   6        0.61        1.43      1.66 o 
   2  24   6       22.97       29.18      3.33 o 
  -3  25   6        9.32        5.80      2.84 o 
  -2  25   6        0.36        0.69      2.20 o 
  -1  25   6       38.19       52.92      6.64 o 
   0  25   6        7.42        6.02      3.50 o 
   1  25   6        2.98        2.62      2.26 o 
   2  25   6        8.94        9.95      3.38 o 
  -3  26   6       27.62       28.39      6.78 o 
  -2  26   6        0.12        0.97      2.24 o 
  -1  26   6        0.89       -0.26      2.49 o 
   0  26   6        1.23        4.92      3.30 o 
   1  26   6        0.01       -0.67      2.04 o 
   2  26   6        2.65        1.93      2.72 o 
  -2  27   6       10.54        6.82      2.74 o 
  -1  27   6        6.30        3.79      3.24 o 
   0  27   6       44.35       62.95      7.54 o 
   1  27   6        3.72        5.31      3.53 o 
  -2  28   6        0.02       -0.13      2.21 o 
  -1  28   6        6.45        7.31      3.79 o 
   0  28   6        1.99       -2.33      2.33 o 
   1  28   6        1.26       -1.39      2.98 o 
  -1  29   6        0.16        0.55      2.91 o 
   0  29   6       11.65        7.87      4.05 o 
  -5   1   7        3.95       15.12     30.57 o 
  -4   1   7        2.16        5.60      9.64 o 
  -3   1   7        8.73        8.83      2.10 o 
  -2   1   7        2.42        4.38      1.17 o 
  -1   1   7        4.17        3.87      0.75 o 
   0   1   7        9.62       10.19      0.95 o 
   1   1   7        3.09        1.91      0.56 o 
   2   1   7       18.88       14.88      1.76 o 
   3   1   7       14.62       17.18      1.86 o 
   4   1   7        0.00       -0.35      1.26 o 
  -5   2   7        3.95        4.95      8.69 o 
  -4   2   7       24.42       27.49      3.60 o 
  -3   2   7       10.98       11.79      3.70 o 
  -2   2   7      128.89      114.55      3.01 o 
  -1   2   7        1.25        1.09      0.62 o 
   0   2   7       24.78       30.32      1.39 o 
   1   2   7      155.84      152.32      2.55 o 
   2   2   7      216.45      203.73      5.01 o 
   3   2   7       12.43       11.97      1.61 o 
   4   2   7        0.06       -0.19      1.22 o 
  -5   3   7       10.20        6.70      6.48 o 
  -4   3   7        1.41        9.42     14.13 o 
  -3   3   7        5.66        5.64      1.99 o 
  -2   3   7       35.15       39.20      2.55 o 
  -1   3   7      155.90      155.79      3.01 o 
   0   3   7       97.98       97.13      2.48 o 
   1   3   7       80.29       68.24      2.38 o 
   2   3   7       78.28       70.69      3.22 o 
   3   3   7       59.30       54.39      3.12 o 
   4   3   7        0.45        0.97      1.26 o 
  -5   4   7       14.94       13.62      4.54 o 
  -4   4   7        9.80       14.29      5.35 o 
  -3   4   7        2.68        2.33      1.41 o 
  -2   4   7       10.19        8.41      1.43 o 
  -1   4   7       44.88       42.61      1.72 o 
   0   4   7      502.53      511.75      5.70 o 
   1   4   7       25.02       24.83      1.52 o 
   2   4   7      414.88      405.67      6.59 o 
   3   4   7        0.96       -0.45      1.04 o 
   4   4   7        0.01       -0.74      1.27 o 
  -5   5   7        1.88        9.95     24.49 o 
  -4   5   7       17.74        9.91      3.80 o 
  -3   5   7        7.56       11.26      1.68 o 
  -2   5   7      129.69      115.66      2.89 o 
  -1   5   7      236.23      246.63      3.96 o 
   0   5   7       23.16       23.97      1.45 o 
   1   5   7      713.55      707.92      8.35 o 
   2   5   7      496.98      461.11      9.33 o 
   3   5   7        1.25        0.01      1.15 o 
   4   5   7        8.10        3.37      1.49 o 
  -5   6   7        0.00       -3.69      3.91 o 
  -4   6   7       11.74       45.18     33.14 o 
  -3   6   7       33.10       39.67      4.69 o 
  -2   6   7       32.73       36.43      4.63 o 
  -1   6   7      142.32      158.61      3.10 o 
   0   6   7        2.71        0.74      0.66 o 
   1   6   7      460.95      432.51      5.53 o 
   2   6   7      281.01      270.72      4.93 o 
   3   6   7       41.08       34.13      2.77 o 
   4   6   7       16.78       18.95      2.48 o 
  -5   7   7        1.18        4.17      3.70 o 
  -4   7   7       53.29       51.91     12.96 o 
  -3   7   7       28.77       38.75      2.93 o 
  -2   7   7        0.50       -0.73      0.73 o 
  -1   7   7       12.99       15.35      1.22 o 
   0   7   7       82.34       72.75      2.61 o 
   1   7   7       16.49       18.36      1.15 o 
   2   7   7      117.68      104.33      3.13 o 
   3   7   7        8.27        5.48      1.60 o 
   4   7   7        3.96        4.49      1.74 o 
  -5   8   7        0.57        4.54      3.61 o 
  -4   8   7        2.36      101.66     38.78 o 
  -3   8   7       61.38       59.25      6.78 o 
  -2   8   7       27.13       23.15      2.52 o 
  -1   8   7       69.35       71.09      2.16 o 
   0   8   7       13.89       12.04      1.18 o 
   1   8   7       79.30       70.26      2.06 o 
   2   8   7       30.99       27.49      1.93 o 
   3   8   7       63.51       60.71      3.84 o 
   4   8   7        6.25        4.80      1.79 o 
  -5   9   7       12.80        9.70      4.77 o 
  -4   9   7       17.98       19.48      4.75 o 
  -3   9   7      157.37      162.38      5.95 o 
  -2   9   7       11.67       13.10      2.18 o 
  -1   9   7        6.01        6.00      1.17 o 
   0   9   7        7.15       12.46      1.13 o 
   1   9   7       35.92       31.85      1.62 o 
   2   9   7        0.20        0.41      1.10 o 
   3   9   7       23.27       28.16      2.44 o 
   4   9   7       18.34       21.46      2.63 o 
  -5  10   7        3.48       -3.40      7.40 o 
  -4  10   7        8.33       44.31     31.20 o 
  -3  10   7       64.71       72.74      5.89 o 
  -2  10   7      111.69      112.23      3.10 o 
  -1  10   7       72.62       77.13      2.63 o 
   0  10   7      351.73      348.27      5.81 o 
   1  10   7       44.44       38.24      2.44 o 
   2  10   7      135.69      126.12      3.84 o 
   3  10   7        8.72       11.95      1.83 o 
   4  10   7        9.84       13.69      2.32 o 
  -5  11   7        0.83       -0.77      3.50 o 
  -4  11   7       25.15       20.91      3.11 o 
  -3  11   7      101.40      101.71     26.63 o 
  -2  11   7       10.64        9.38      1.44 o 
  -1  11   7      140.01      147.97      3.59 o 
   0  11   7       71.94       75.01      2.17 o 
   1  11   7      148.34      146.87      2.89 o 
   2  11   7      177.06      176.00      8.36 o 
   3  11   7        7.12        6.05      1.60 o 
   4  11   7       10.85        9.20      2.17 o 
  -5  12   7       12.18        8.88      7.38 o 
  -4  12   7        8.72       15.00     24.84 o 
  -3  12   7       52.18      251.78     44.12 o 
  -2  12   7      175.17      180.11      4.49 o 
  -1  12   7       76.65       87.13      2.83 o 
   0  12   7        7.74        7.77      1.10 o 
   1  12   7       24.37       24.47      1.40 o 
   2  12   7       31.50       41.05      2.67 o 
   3  12   7        3.73        3.80      1.45 o 
   4  12   7       17.01       22.32      2.82 o 
  -5  13   7        0.53        1.18      6.42 o 
  -4  13   7        0.13       28.22     30.10 o 
  -3  13   7      102.80      107.16     12.01 o 
  -2  13   7      131.28      147.78      4.86 o 
  -1  13   7       56.82       57.46      2.52 o 
   0  13   7       37.17       35.65      1.74 o 
   1  13   7       12.78       12.39      1.12 o 
   2  13   7        2.34        2.55      1.24 o 
   3  13   7        2.17        1.13      1.25 o 
   4  13   7        0.54        0.99      2.29 o 
  -5  14   7       11.19       10.56      4.97 o 
  -4  14   7       23.96       28.40      6.14 o 
  -3  14   7        0.08        1.54      3.58 o 
  -2  14   7      212.67      219.66      9.71 o 
  -1  14   7       91.32       82.61      2.99 o 
   0  14   7       57.18       58.30      2.12 o 
   1  14   7      171.54      180.45      4.40 o 
   2  14   7       15.28       18.77      1.98 o 
   3  14   7       31.55       33.78      3.00 o 
  -5  15   7        0.85        5.42      7.17 o 
  -4  15   7       23.88       24.37      3.52 o 
  -3  15   7       35.26       30.99      3.69 o 
  -2  15   7        1.40        1.66      1.33 o 
  -1  15   7        0.52        0.09      0.97 o 
   0  15   7      165.41      151.59      4.46 o 
   1  15   7        3.75        3.10      1.19 o 
   2  15   7        7.58        4.30      1.70 o 
   3  15   7        9.95       11.81      2.49 o 
  -4  16   7       62.26       60.83      5.10 o 
  -3  16   7        0.10       -0.02      1.60 o 
  -2  16   7        5.87        9.96      2.23 o 
  -1  16   7        0.14        0.73      1.09 o 
   0  16   7       88.06       72.11      2.60 o 
   1  16   7        0.06        0.17      1.04 o 
   2  16   7       21.47       21.74      2.17 o 
   3  16   7        0.26        0.61      1.84 o 
  -4  17   7       18.42       15.93      4.08 o 
  -3  17   7       27.88       17.56      4.79 o 
  -2  17   7       12.59       13.63      5.05 o 
  -1  17   7        0.03        0.09      1.05 o 
   0  17   7       14.23       11.18      1.51 o 
   1  17   7      141.22      145.01      4.11 o 
   2  17   7       61.56       68.67      3.43 o 
   3  17   7       10.98       12.87      2.22 o 
  -4  18   7       29.02       30.04      5.91 o 
  -3  18   7        2.34       -0.65      1.89 o 
  -2  18   7       22.61       20.49      3.29 o 
  -1  18   7        1.11        0.38      1.21 o 
   0  18   7        1.67        2.85      1.40 o 
   1  18   7      280.36      294.15      5.98 o 
   2  18   7       68.20       60.93      3.33 o 
   3  18   7        0.34        0.52      1.63 o 
  -4  19   7       32.72       34.93      4.47 o 
  -3  19   7       20.55       24.84      3.71 o 
  -2  19   7        5.94        5.42      1.87 o 
  -1  19   7        0.23       -0.30      1.11 o 
   0  19   7       29.44       29.47      3.45 o 
   1  19   7        0.68        0.27      1.14 o 
   2  19   7        9.29        7.52      1.96 o 
   3  19   7        0.04        0.34      1.64 o 
  -4  20   7        0.01        2.22      2.63 o 
  -3  20   7        3.84        6.64      2.69 o 
  -2  20   7       18.40       21.03      2.62 o 
  -1  20   7        0.57        1.04      1.43 o 
   0  20   7       90.33       94.94      4.77 o 
   1  20   7      392.74      425.03      9.47 o 
   2  20   7       10.69        7.55      1.97 o 
   3  20   7       17.15       24.40      3.44 o 
  -4  21   7        0.40        2.51      2.59 o 
  -3  21   7        0.29        3.29      3.06 o 
  -2  21   7        0.28       -0.07      2.19 o 
  -1  21   7       64.66       74.45      4.29 o 
   0  21   7        0.25        1.52      2.37 o 
   1  21   7       57.49       53.83      3.39 o 
   2  21   7        4.62        2.57      1.68 o 
  -3  22   7        0.43        0.82      2.12 o 
  -2  22   7        4.22        4.02      1.91 o 
  -1  22   7        7.30       10.41      2.24 o 
   0  22   7      131.13      156.30      6.78 o 
   1  22   7        3.59        2.94      1.59 o 
   2  22   7        5.05        4.23      1.81 o 
  -3  23   7        0.09       -0.16      2.32 o 
  -2  23   7       16.69       11.93      2.92 o 
  -1  23   7        7.60        7.89      2.11 o 
   0  23   7       81.95       71.01      7.41 o 
   1  23   7        0.59        1.74      2.22 o 
   2  23   7       57.13       68.61      4.76 o 
  -3  24   7        5.27        7.31      2.88 o 
  -2  24   7       61.31       64.43      5.36 o 
  -1  24   7        0.35       -0.39      2.33 o 
   0  24   7        5.99        1.81      2.82 o 
   1  24   7        9.15        8.56      2.78 o 
   2  24   7       17.46       18.95      3.13 o 
  -3  25   7        0.99       -0.23      3.37 o 
  -2  25   7        2.87        1.35      2.43 o 
   0  25   7        2.52        2.40      3.07 o 
   1  25   7        5.22        1.78      2.52 o 
  -2  26   7        5.27        6.45      2.93 o 
  -1  26   7        0.53       -0.91      2.43 o 
   0  26   7        4.49        2.04      3.04 o 
   1  26   7       12.86       13.24      3.30 o 
  -2  27   7        6.59       11.59      4.05 o 
  -1  27   7        3.69        7.83      3.85 o 
   0  27   7       33.06       31.07      5.89 o 
  -5   0   8        2.02       31.14     48.10 o 
  -4   0   8       28.13       28.94     21.23 o 
  -3   0   8      104.22       92.67      6.96 o 
  -2   0   8      114.25      123.02      4.81 o 
  -1   0   8      485.27      515.68     11.29 o 
   0   0   8      128.30      118.81      4.10 o 
   1   0   8     1034.36     1018.39     16.22 o 
   2   0   8        2.39        2.04      1.87 o 
   3   0   8      535.23      525.88     10.97 o 
   4   0   8        1.95        2.39      2.37 o 
  -5   1   8        6.54        3.06     33.14 o 
  -4   1   8        0.21       34.69     27.23 o 
  -3   1   8       55.12       58.30      4.23 o 
  -2   1   8      474.83      505.70      9.42 o 
  -1   1   8       82.26       87.32      2.67 o 
   0   1   8      379.25      380.84      6.04 o 
   1   1   8        2.09        1.10      0.76 o 
   2   1   8        0.66        0.35      1.14 o 
   3   1   8        3.44        3.00      1.37 o 
   4   1   8       14.96       18.36      2.55 o 
  -5   2   8        0.82        5.45      4.14 o 
  -4   2   8       29.28       29.61      9.47 o 
  -3   2   8       10.58       16.04      2.78 o 
  -2   2   8       36.20       36.73      2.57 o 
  -1   2   8      382.18      387.28      5.39 o 
   0   2   8      241.03      248.76      3.90 o 
   1   2   8      505.52      497.10      6.71 o 
   2   2   8        8.50        6.91      1.84 o 
   3   2   8       54.91       62.23      3.91 o 
   4   2   8        8.32        6.87      2.16 o 
  -5   3   8        1.17        2.08     10.55 o 
  -4   3   8       17.71       19.73      3.20 o 
  -3   3   8        5.35        4.17      1.96 o 
  -2   3   8       23.78       24.96      2.16 o 
  -1   3   8       52.86       54.87      2.22 o 
   0   3   8      199.22      213.04      3.58 o 
   1   3   8       54.62       52.97      2.33 o 
   2   3   8      312.58      290.39      6.42 o 
   3   3   8       48.40       44.48      2.88 o 
   4   3   8       12.61       15.07      2.12 o 
  -5   4   8        1.34        0.14      5.50 o 
  -4   4   8       12.02       18.29     13.08 o 
  -3   4   8      110.31      111.66     10.67 o 
  -2   4   8        6.02        2.85      1.12 o 
  -1   4   8       52.88       51.60      2.05 o 
   0   4   8        0.46       -0.23      0.63 o 
   1   4   8      352.88      339.86      4.94 o 
   2   4   8       54.65       47.01      2.66 o 
   3   4   8       81.23       93.16      4.33 o 
   4   4   8       21.71       26.68      3.67 o 
  -5   5   8       44.81        7.51     41.46 o 
  -4   5   8        5.29        2.32      8.72 o 
  -3   5   8       55.89       68.92      7.15 o 
  -2   5   8        0.80        0.86      0.94 o 
  -1   5   8      105.73       97.52      2.61 o 
   0   5   8        5.15        4.16      0.85 o 
   1   5   8      288.49      268.27      4.94 o 
   2   5   8        9.49        7.21      1.39 o 
   3   5   8        7.82        9.10      1.93 o 
   4   5   8        0.00       -0.18      1.43 o 
  -5   6   8       20.43       75.90     42.56 o 
  -4   6   8       12.30       15.43      4.41 o 
  -3   6   8        1.78        3.60      4.44 o 
  -2   6   8        0.52       -0.17      0.94 o 
  -1   6   8       12.44       12.97      1.24 o 
   0   6   8       65.19       63.51      2.07 o 
   1   6   8      250.61      254.85      4.18 o 
   2   6   8        6.06        2.54      1.08 o 
   3   6   8       49.38       53.99      3.56 o 
   4   6   8        6.22        7.12      2.11 o 
  -5   7   8        2.37       53.53     39.94 o 
  -4   7   8      107.64       41.53     30.78 o 
  -3   7   8        1.85       -0.01      1.57 o 
  -2   7   8        0.99       -0.09      0.90 o 
  -1   7   8        3.15        1.51      0.78 o 
   0   7   8       40.10       43.35      2.01 o 
   1   7   8        2.25        1.15      0.72 o 
   2   7   8       11.43        7.01      1.32 o 
   3   7   8        4.96        6.74      1.75 o 
   4   7   8        4.15        1.54      1.81 o 
  -5   8   8        3.24        5.74      5.16 o 
  -4   8   8       21.02      221.91     47.39 o 
  -3   8   8       21.05       22.75      3.64 o 
  -2   8   8       11.19        8.46      2.10 o 
  -1   8   8        5.48        3.54      0.91 o 
   0   8   8       34.66       34.02      1.72 o 
   1   8   8      132.64      133.93      2.79 o 
   2   8   8      168.75      170.45      5.39 o 
   3   8   8       23.75       23.49      2.62 o 
   4   8   8        0.94        2.55      1.87 o 
  -5   9   8        7.81        1.39      4.01 o 
  -4   9   8       72.39       71.26     16.73 o 
  -3   9   8      168.99      185.43     24.94 o 
  -2   9   8       17.09       20.15      2.09 o 
  -1   9   8        5.20        3.56      1.08 o 
   0   9   8        1.26        0.19      0.72 o 
   1   9   8       21.14       19.22      1.27 o 
   2   9   8        0.04        0.13      1.10 o 
   3   9   8        1.29        1.54      1.55 o 
  -5  10   8        0.05        0.29      6.98 o 
  -4  10   8      137.40      157.72     38.91 o 
  -3  10   8      116.79      121.21      5.87 o 
  -2  10   8       27.21       21.39      2.92 o 
  -1  10   8      196.25      206.82      4.48 o 
   0  10   8      263.72      253.63      4.16 o 
   1  10   8       51.89       43.16      1.79 o 
   2  10   8        0.98        1.43      1.26 o 
   3  10   8       59.18       55.14      3.74 o 
  -5  11   8        0.22        5.42      4.35 o 
  -4  11   8       61.98       69.23      8.03 o 
  -3  11   8       37.13       38.80      3.75 o 
  -2  11   8      153.90      156.87      5.01 o 
  -1  11   8       42.49       47.40      3.19 o 
   0  11   8      147.79      134.54      3.03 o 
   1  11   8        1.61        0.58      0.72 o 
   2  11   8        0.69       -0.12      1.18 o 
   3  11   8       17.80       17.99      2.62 o 
  -5  12   8        8.61        6.09     10.66 o 
  -4  12   8       28.93      128.46     40.10 o 
  -3  12   8       53.74       53.60      4.28 o 
  -2  12   8      112.35      117.79      3.91 o 
  -1  12   8       13.93       11.06      1.49 o 
   0  12   8       45.51       35.95      1.85 o 
   1  12   8        6.37        3.31      0.85 o 
   2  12   8       90.53       99.97      3.96 o 
   3  12   8        8.23        5.11      1.82 o 
  -5  13   8        4.43        2.04      4.56 o 
  -4  13   8       16.24       26.57      5.63 o 
  -3  13   8       20.69       17.88      3.03 o 
  -2  13   8      213.67      224.83      6.28 o 
  -1  13   8      126.75      112.64      3.45 o 
   0  13   8       77.17       62.72      2.31 o 
   1  13   8       40.89       37.09      1.78 o 
   2  13   8        9.88        9.67      1.69 o 
   3  13   8       25.17       28.31      3.45 o 
  -4  14   8        0.00        0.65      1.98 o 
  -3  14   8       65.07       66.19      4.85 o 
  -2  14   8        1.76        0.64      1.44 o 
  -1  14   8      331.60      316.06      5.94 o 
   0  14   8       89.94       81.16      2.57 o 
   1  14   8       37.34       32.44      2.85 o 
   2  14   8        0.52        0.56      1.29 o 
   3  14   8       13.44       11.88      2.16 o 
  -4  15   8       65.01       50.99      5.52 o 
  -3  15   8       50.67       47.62      4.71 o 
  -2  15   8      137.90      141.27      7.31 o 
  -1  15   8      121.40      124.02      3.73 o 
   0  15   8       55.69       62.89      2.93 o 
   1  15   8       14.06        8.42      1.21 o 
   2  15   8        4.19        3.92      1.64 o 
   3  15   8       12.02       15.53      3.01 o 
  -4  16   8       85.19       74.73      5.60 o 
  -3  16   8       21.51       25.06      3.50 o 
  -2  16   8       21.90       22.73      2.78 o 
  -1  16   8        1.81        0.63      1.10 o 
   0  16   8       87.60       79.45      3.70 o 
   1  16   8       15.84        9.08      1.27 o 
   2  16   8        0.08       -1.38      1.38 o 
   3  16   8        7.34       10.09      2.25 o 
  -4  17   8       90.21       87.84      6.09 o 
  -3  17   8       11.84       13.06      4.50 o 
  -2  17   8       25.09       32.28      3.17 o 
  -1  17   8       37.28       38.14      2.87 o 
   0  17   8       41.00       54.92      3.27 o 
   1  17   8       31.17       39.85      2.75 o 
   2  17   8       14.25       13.91      2.24 o 
   3  17   8        1.44        3.09      1.92 o 
  -4  18   8        3.34        3.69      2.78 o 
  -3  18   8       10.18        6.52      3.87 o 
  -2  18   8        3.93        1.08      1.66 o 
  -1  18   8        0.43        0.57      1.21 o 
   0  18   8        4.40        3.38      1.44 o 
   1  18   8       82.73       83.91      3.68 o 
   2  18   8       18.11       25.36      2.79 o 
  -4  19   8        1.31        1.36      2.86 o 
  -3  19   8        0.47        0.02      2.36 o 
  -2  19   8       20.41       15.39      2.54 o 
  -1  19   8       12.98       17.08      2.25 o 
   0  19   8        0.05        0.64      1.60 o 
   1  19   8        4.97        3.62      1.67 o 
   2  19   8       19.61       24.56      3.12 o 
  -3  20   8        5.61        5.84      2.58 o 
  -2  20   8        3.37        0.51      2.04 o 
  -1  20   8        4.93        3.20      1.67 o 
   0  20   8        3.57        1.80      1.85 o 
   1  20   8        0.39        1.47      1.54 o 
   2  20   8        0.55        1.59      1.65 o 
  -3  21   8        0.81        3.44      2.50 o 
  -2  21   8       12.91       12.12      2.59 o 
  -1  21   8        1.47        1.73      1.75 o 
   0  21   8        0.90        1.61      2.02 o 
   1  21   8        3.52        3.72      2.12 o 
   2  21   8        3.79        9.06      2.05 o 
  -3  22   8        2.40        3.14      2.61 o 
  -2  22   8        3.18        3.37      2.16 o 
  -1  22   8       18.56       24.27      3.14 o 
   0  22   8       28.23       26.95      3.88 o 
   1  22   8        5.71        4.03      2.59 o 
   2  22   8        1.97        2.17      1.98 o 
  -3  23   8        0.02       -0.66      2.30 o 
  -2  23   8        3.90        1.22      2.38 o 
  -1  23   8       41.96       48.45      4.84 o 
   0  23   8        2.72        0.91      3.04 o 
   1  23   8       13.54        7.77      4.00 o 
  -2  24   8        0.02       -0.02      2.31 o 
  -1  24   8        4.00        3.43      3.14 o 
   0  24   8       64.30       69.69      8.06 o 
   1  24   8       10.21        4.06      3.69 o 
  -2  25   8       17.62       17.30      3.66 o 
  -1  25   8       10.07        7.15      3.56 o 
   0  25   8       34.85       30.62      5.92 o 
  -1  26   8        0.52        2.14      3.17 o 
   0  26   8        8.32       12.56      4.37 o 
  -5   1   9        8.08        1.68     45.90 o 
  -4   1   9        5.16        6.22      4.26 o 
  -3   1   9        4.29        3.33      2.04 o 
  -2   1   9       26.71       34.19      5.39 o 
  -1   1   9      191.43      192.71      3.83 o 
   0   1   9       43.48       41.53      2.02 o 
   1   1   9     1062.61     1064.36     12.47 o 
   2   1   9        2.68        1.78      1.39 o 
   3   1   9        7.68        6.13      1.67 o 
  -5   2   9        0.89       34.86     48.29 o 
  -4   2   9       17.65       21.66      4.52 o 
  -3   2   9        0.37       -1.23      1.73 o 
  -2   2   9       19.92       23.06      2.10 o 
  -1   2   9        9.67        7.31      1.10 o 
   0   2   9      673.59      679.70      8.01 o 
   1   2   9       12.28       11.72      1.53 o 
   2   2   9        0.81        0.44      1.28 o 
   3   2   9        1.90        2.30      1.41 o 
  -5   3   9        5.53        5.42      4.38 o 
  -4   3   9       10.43        8.83      2.71 o 
  -3   3   9       29.92       23.26      4.00 o 
  -2   3   9       24.31       23.97      2.11 o 
  -1   3   9       11.18        9.87      1.29 o 
   0   3   9        8.39        8.18      1.11 o 
   1   3   9        7.90        4.52      1.62 o 
   2   3   9       28.34       26.14      2.54 o 
   3   3   9        4.20        3.11      1.52 o 
  -5   4   9        0.19       -2.85      6.13 o 
  -4   4   9        2.44       11.34      4.58 o 
  -3   4   9        0.75        2.46      2.20 o 
  -2   4   9        0.19        1.85      1.15 o 
  -1   4   9       41.59       42.01      2.08 o 
   0   4   9       25.33       23.92      1.55 o 
   1   4   9        2.57        2.74      0.90 o 
   2   4   9       65.33       69.76      3.45 o 
   3   4   9        0.94        2.29      1.57 o 
  -5   5   9        0.64        1.04      3.96 o 
  -4   5   9       29.16       29.88     11.41 o 
  -3   5   9       43.50       40.79      4.06 o 
  -2   5   9        5.32        3.89      1.30 o 
  -1   5   9       11.07       10.07      1.46 o 
   0   5   9       18.92       17.67      1.78 o 
   1   5   9       11.83       12.38      1.32 o 
   2   5   9        7.53        7.26      1.50 o 
   3   5   9        9.02        6.56      1.95 o 
  -5   6   9       11.94        3.86      4.55 o 
  -4   6   9        0.42       29.10     29.94 o 
  -3   6   9        0.45        0.13      1.89 o 
  -2   6   9        4.24        1.84      1.14 o 
  -1   6   9        4.49        2.96      0.94 o 
   0   6   9       64.28       66.89      2.29 o 
   1   6   9      119.73      116.61      2.77 o 
   2   6   9       53.47       51.45      3.01 o 
   3   6   9       38.26       47.58      3.60 o 
  -5   7   9        3.50        4.07     12.01 o 
  -4   7   9       84.53       25.28     28.64 o 
  -3   7   9        9.60       14.08      4.98 o 
  -2   7   9        2.56        3.06      1.26 o 
  -1   7   9        9.65        8.00      1.45 o 
   0   7   9       47.48       47.53      2.03 o 
   1   7   9      177.00      173.53      3.25 o 
   2   7   9       29.59       24.86      2.10 o 
   3   7   9        2.58        1.49      1.61 o 
  -5   8   9        3.45       -2.13      3.44 o 
  -4   8   9       15.97      141.54     41.98 o 
  -3   8   9       26.63       26.00      2.65 o 
  -2   8   9       52.56       51.08      2.94 o 
  -1   8   9        0.31        0.65      0.96 o 
   0   8   9       61.72       66.01      2.16 o 
   1   8   9       74.02       76.07      2.24 o 
   2   8   9        3.04        2.22      1.24 o 
   3   8   9        5.84        5.70      1.94 o 
  -5   9   9        2.31       -0.13      3.85 o 
  -4   9   9       12.73       48.94     32.69 o 
  -3   9   9       76.31       81.39      5.47 o 
  -2   9   9       11.45        6.89      1.67 o 
  -1   9   9       17.11       17.14      1.76 o 
   0   9   9        0.07       -0.16      0.79 o 
   1   9   9        0.95        1.51      0.76 o 
   2   9   9       26.42       20.94      2.24 o 
   3   9   9       16.81       12.34      2.42 o 
  -4  10   9        8.11       39.55     33.05 o 
  -3  10   9       63.87       69.78      4.79 o 
  -2  10   9       37.94       36.22      3.00 o 
  -1  10   9       27.28       28.76      2.91 o 
   0  10   9       71.29       73.54      2.66 o 
   1  10   9        1.52        1.43      0.78 o 
   2  10   9        1.98        0.47      1.33 o 
   3  10   9        5.41        5.60      1.99 o 
  -4  11   9        1.48       -1.78      2.98 o 
  -3  11   9        0.86        0.01      2.01 o 
  -2  11   9        9.31        9.94      1.99 o 
  -1  11   9       85.61       82.73      3.82 o 
   0  11   9        4.86        5.22      1.09 o 
   1  11   9      148.37      154.99      4.16 o 
   2  11   9       15.55       15.29      2.26 o 
   3  11   9       18.33       19.31      3.55 o 
  -4  12   9        8.13        9.19      4.43 o 
  -3  12   9        2.30        3.93      2.41 o 
  -2  12   9       16.74       17.66      2.43 o 
  -1  12   9      120.37      114.78      3.66 o 
   0  12   9        4.60        2.60      0.99 o 
   1  12   9       13.48       16.65      1.29 o 
   2  12   9        4.26        2.13      1.50 o 
   3  12   9        4.08        4.51      2.02 o 
  -4  13   9        7.13        3.92      4.14 o 
  -3  13   9        2.88        4.28      2.61 o 
  -2  13   9       22.68       17.08      3.70 o 
  -1  13   9        5.37        4.59      1.36 o 
   0  13   9        4.08        2.65      1.10 o 
   1  13   9        6.63        4.31      0.97 o 
   2  13   9        2.33        3.72      1.78 o 
   3  13   9        0.47        1.25      1.77 o 
  -4  14   9       21.92       17.77      5.18 o 
  -3  14   9       12.88       11.72      2.94 o 
  -2  14   9        6.24        8.42      2.35 o 
  -1  14   9       37.00       40.78      3.82 o 
   0  14   9       25.66       21.76      2.39 o 
   1  14   9       10.63       15.59      1.45 o 
   2  14   9       11.70       14.29      2.34 o 
  -4  15   9        0.01       -0.13      3.98 o 
  -3  15   9       14.67       16.50      6.36 o 
  -2  15   9       18.43       18.34      3.11 o 
  -1  15   9       18.94       11.08      1.73 o 
   0  15   9        1.67        1.32      1.43 o 
   1  15   9       41.64       31.80      2.59 o 
   2  15   9        4.58        4.86      1.85 o 
  -4  16   9        0.09       -0.81      2.42 o 
  -3  16   9        1.96        2.77      2.30 o 
  -2  16   9      106.23      109.27      6.04 o 
  -1  16   9       13.94       13.75      1.84 o 
   0  16   9       57.36       57.14      3.55 o 
   1  16   9        2.66        1.89      1.56 o 
   2  16   9       29.52       36.33      3.24 o 
  -4  17   9        4.48        3.07      2.56 o 
  -3  17   9        6.12        3.71      2.51 o 
  -2  17   9        0.25        1.17      2.01 o 
  -1  17   9        2.60        2.19      1.34 o 
   0  17   9       11.15       10.41      1.98 o 
   1  17   9        2.15        1.34      1.56 o 
   2  17   9        5.33        5.61      1.95 o 
  -3  18   9        7.12        7.87      2.77 o 
  -2  18   9        6.29        5.17      2.43 o 
  -1  18   9        2.15       -0.29      1.49 o 
   0  18   9       11.41       12.89      3.04 o 
   1  18   9       15.47       19.22      2.48 o 
   2  18   9       16.19       18.24      2.62 o 
  -3  19   9        5.23        6.14      3.80 o 
  -2  19   9        0.58        0.61      2.12 o 
  -1  19   9       11.27        9.30      2.62 o 
   0  19   9        6.45        7.87      2.68 o 
   1  19   9        1.41        1.41      1.94 o 
   2  19   9        0.00       -1.04      1.76 o 
  -3  20   9        7.13        6.79      2.67 o 
  -2  20   9       16.30       19.58      3.44 o 
  -1  20   9        6.17        3.51      2.74 o 
   0  20   9        2.02        3.30      2.91 o 
   1  20   9        0.09        3.97      2.90 o 
  -3  21   9       11.27       11.23      3.25 o 
  -2  21   9       11.16       12.84      3.24 o 
  -1  21   9        0.08        0.86      2.13 o 
   0  21   9       40.77       29.24      4.18 o 
   1  21   9       16.78       21.70      4.52 o 
  -2  22   9        0.88        1.51      2.32 o 
  -1  22   9        7.00        7.60      2.85 o 
   0  22   9       83.13      106.80     10.66 o 
   1  22   9       15.51       15.77      3.67 o 
  -2  23   9        0.51        0.47      2.42 o 
  -1  23   9        1.56        3.53      2.50 o 
   0  23   9        0.05       -0.94      2.95 o 
  -1  24   9       19.69       35.05      6.25 o 
  -4   0  10       38.48       40.01      6.41 o 
  -3   0  10        0.06        0.23      2.78 o 
  -2   0  10       89.33       75.89      5.91 o 
  -1   0  10       89.86      105.27      4.37 o 
   0   0  10      223.67      241.65      6.50 o 
   1   0  10       32.64       26.52      3.58 o 
   2   0  10      127.69      137.02      6.99 o 
   3   0  10       38.02       49.33      4.28 o 
  -4   1  10        0.03       -2.09      2.09 o 
  -3   1  10        0.15       -0.55      2.69 o 
  -2   1  10        1.85        1.67      1.59 o 
  -1   1  10       39.59       43.70      2.23 o 
   0   1  10      590.24      615.64      7.85 o 
   1   1  10       15.96       13.87      2.03 o 
   2   1  10        0.00       -0.81      1.47 o 
   3   1  10        0.02       -0.34      1.46 o 
  -4   2  10        3.01        3.18      3.58 o 
  -3   2  10        0.16       -0.21      1.97 o 
  -2   2  10       60.12       60.21      3.88 o 
  -1   2  10      108.25      118.13      3.23 o 
   0   2  10       16.42       15.36      2.45 o 
   1   2  10       63.22       59.63      3.48 o 
   2   2  10      110.27      125.50      4.94 o 
   3   2  10        7.04        7.45      1.87 o 
  -4   3  10        0.00        0.92      2.18 o 
  -3   3  10        6.80        4.22      2.42 o 
  -2   3  10       64.99       70.77      3.38 o 
  -1   3  10      165.38      183.50      4.03 o 
   0   3  10        9.18        8.22      1.73 o 
   1   3  10       11.09        8.78      1.86 o 
   2   3  10        9.82       10.31      2.05 o 
   3   3  10        7.12        6.51      1.90 o 
  -4   4  10       39.37       33.53      6.15 o 
  -3   4  10        1.54        1.87      2.15 o 
  -2   4  10       44.72       43.50      2.86 o 
  -1   4  10       18.53       21.52      2.45 o 
   0   4  10      275.75      294.75      5.13 o 
   1   4  10       51.09       48.85      3.28 o 
   2   4  10       39.85       42.23      3.32 o 
   3   4  10        8.67        8.20      2.21 o 
  -4   5  10       32.80       33.92      6.34 o 
  -3   5  10       80.80       88.31     11.10 o 
  -2   5  10       23.39       24.72      2.34 o 
  -1   5  10        0.20       -0.54      1.09 o 
   0   5  10       56.33       55.68      2.32 o 
   1   5  10        3.16        3.37      1.45 o 
   2   5  10      144.84      153.85      4.68 o 
   3   5  10        4.44        6.43      2.06 o 
  -4   6  10       27.57       22.84      6.24 o 
  -3   6  10        8.13        6.38      2.57 o 
  -2   6  10       10.89        9.38      1.70 o 
  -1   6  10       48.52       51.56      2.76 o 
   0   6  10       13.05       10.65      1.31 o 
   1   6  10        2.65        0.88      1.14 o 
   2   6  10        0.01       -1.26      1.26 o 
   3   6  10        6.38        9.92      2.23 o 
  -4   7  10        0.03        1.14      5.63 o 
  -3   7  10      115.84      120.43     16.85 o 
  -2   7  10        6.16        3.50      1.67 o 
  -1   7  10      192.66      195.88      7.01 o 
   0   7  10       69.88       69.35      2.62 o 
   1   7  10        4.04        0.47      1.09 o 
   2   7  10        0.41        0.23      1.32 o 
   3   7  10        0.28       -0.33      1.94 o 
  -4   8  10       33.18       26.15      6.02 o 
  -3   8  10       66.13       74.91      5.56 o 
  -2   8  10        0.87        1.05      1.34 o 
  -1   8  10        0.79        0.41      1.18 o 
   0   8  10        5.50        4.61      1.05 o 
   1   8  10       11.42        8.61      1.53 o 
   2   8  10        7.42        9.07      1.73 o 
  -4   9  10        0.42        1.00      3.98 o 
  -3   9  10       33.62       48.36      7.15 o 
  -2   9  10       39.17       38.02      2.90 o 
  -1   9  10       88.43       86.11      3.44 o 
   0   9  10       72.83       67.65      3.49 o 
   1   9  10       17.34       15.70      1.82 o 
   2   9  10        3.24        2.58      1.67 o 
  -4  10  10        0.68       -2.95      3.59 o 
  -3  10  10       16.43       22.92      3.34 o 
  -2  10  10      114.94      109.80      4.76 o 
  -1  10  10       41.62       40.75      2.64 o 
   0  10  10        4.72        3.74      1.24 o 
   1  10  10        1.80        1.34      1.24 o 
   2  10  10        0.98        2.32      1.65 o 
  -4  11  10        0.47        1.42      3.85 o 
  -3  11  10       38.18       34.65      4.06 o 
  -2  11  10       38.25       39.02      3.42 o 
  -1  11  10       25.31       25.19      2.47 o 
   0  11  10       25.99       25.21      2.28 o 
   1  11  10       27.39       26.22      2.19 o 
   2  11  10        1.24        3.53      1.74 o 
  -4  12  10        5.26        2.17      4.08 o 
  -3  12  10        7.09        5.76      2.48 o 
  -2  12  10       23.47       23.12      4.40 o 
  -1  12  10       34.55       28.43      2.35 o 
   0  12  10        8.38        5.12      1.70 o 
   1  12  10        9.95       10.38      1.78 o 
   2  12  10        1.42        2.52      1.79 o 
  -4  13  10        0.13        2.43      4.01 o 
  -3  13  10        2.76        1.88      2.28 o 
  -2  13  10        0.30       -1.56      1.59 o 
  -1  13  10        2.22        4.91      1.69 o 
   0  13  10        2.12        3.36      1.60 o 
   1  13  10       14.80       17.60      2.09 o 
   2  13  10       66.20       72.86      4.35 o 
  -4  14  10        0.01        0.36      3.59 o 
  -3  14  10        5.10        4.97      2.38 o 
  -2  14  10        7.18        8.42      3.66 o 
  -1  14  10       36.74       35.44      2.99 o 
   0  14  10        1.47        0.37      1.46 o 
   1  14  10       19.55       28.98      3.02 o 
   2  14  10        4.08        2.40      1.87 o 
  -3  15  10        0.61        1.05      2.33 o 
  -2  15  10        8.80       14.57      4.08 o 
  -1  15  10        0.02        0.31      1.45 o 
   0  15  10        2.72        2.43      1.62 o 
   1  15  10       27.39       34.08      3.09 o 
   2  15  10        1.33        2.02      1.89 o 
  -3  16  10        4.70        2.32      2.46 o 
  -2  16  10        0.06        0.78      2.22 o 
  -1  16  10        2.93        2.74      1.70 o 
   0  16  10        0.42       -0.30      1.83 o 
   1  16  10        1.47        0.91      1.57 o 
  -3  17  10        0.02        1.78      4.24 o 
  -2  17  10        1.00        1.25      2.77 o 
  -1  17  10        0.03        0.87      1.58 o 
   0  17  10        2.74        4.70      2.04 o 
   1  17  10        1.39       -1.81      1.81 o 
  -3  18  10       29.59       31.09      4.51 o 
  -2  18  10        7.06        9.26      2.91 o 
  -1  18  10        0.92        1.10      2.11 o 
   0  18  10        2.43        0.79      2.33 o 
   1  18  10        1.21        1.09      2.43 o 
  -2  19  10       13.08       13.10      4.26 o 
  -1  19  10        0.64        2.62      2.36 o 
   0  19  10        0.97       -1.96      1.96 o 
   1  19  10       12.69        3.51      2.91 o 
  -2  20  10       13.21       19.75      3.71 o 
  -1  20  10        2.61        2.71      2.77 o 
   0  20  10        2.66        1.96      2.54 o 
  -2  21  10        0.28        0.81      2.91 o 
  -1  21  10        7.43        6.34      2.83 o 
   0  21  10       10.47       12.57      3.63 o 
  -4   1  11        2.75        4.62      2.86 o 
  -3   1  11        3.03        0.29      2.14 o 
  -2   1  11       10.01        9.95      1.98 o 
  -1   1  11       12.69       13.33      2.02 o 
   0   1  11        1.81        1.58      1.42 o 
   1   1  11       37.56       40.97      5.70 o 
   2   1  11        1.05       -0.31      1.51 o 
  -4   2  11        1.33       -2.43      2.43 o 
  -3   2  11        1.21        2.27      2.44 o 
  -2   2  11        1.23        1.78      1.53 o 
  -1   2  11      208.77      235.54      9.95 o 
   0   2  11       13.40       13.89      2.10 o 
   1   2  11        5.68        4.37      1.67 o 
   2   2  11       47.51       61.34      6.25 o 
  -4   3  11        0.08       -2.39      2.39 o 
  -3   3  11       35.99       32.01      4.22 o 
  -2   3  11        1.72        0.83      1.72 o 
  -1   3  11       41.14       38.71      5.36 o 
   0   3  11       67.54       69.53      3.84 o 
   1   3  11        0.29       -0.87      1.44 o 
   2   3  11        0.00       -0.60      1.46 o 
  -4   4  11        4.79        0.32      4.05 o 
  -3   4  11        0.76        2.53      2.39 o 
  -2   4  11       42.54       37.03      3.52 o 
  -1   4  11        3.58        1.54      1.61 o 
   0   4  11      310.12      349.91      7.61 o 
   1   4  11        1.93        1.81      1.64 o 
   2   4  11        2.89        2.53      1.61 o 
  -4   5  11       25.32       15.67      5.05 o 
  -3   5  11        8.03        5.45      4.63 o 
  -2   5  11       95.89      111.52      5.15 o 
  -1   5  11      106.89      105.35      7.56 o 
   0   5  11       69.68       72.45      3.88 o 
   1   5  11        6.26        6.57      1.84 o 
   2   5  11       14.37       16.05      2.21 o 
  -4   6  11       19.22       10.88      4.95 o 
  -3   6  11       19.81       21.05      3.58 o 
  -2   6  11        1.57        1.65      1.61 o 
  -1   6  11        6.00        6.73      1.95 o 
   0   6  11       44.97       47.54      3.05 o 
   1   6  11        6.89        4.56      1.56 o 
   2   6  11        0.20       -0.69      1.48 o 
  -4   7  11        1.55        3.59      4.01 o 
  -3   7  11        3.42        1.22      2.44 o 
  -2   7  11       48.76       54.39      3.43 o 
  -1   7  11       10.71       12.19      2.41 o 
   0   7  11       10.75        7.56      2.25 o 
   1   7  11        0.49       -0.44      1.31 o 
   2   7  11        0.16       -0.44      1.51 o 
  -4   8  11        0.31        0.06      3.63 o 
  -3   8  11        3.67        3.22      2.65 o 
  -2   8  11       52.82       53.30      3.44 o 
  -1   8  11       19.39       19.33      2.71 o 
   0   8  11        0.21        0.39      1.23 o 
   1   8  11        1.03       -1.13      1.34 o 
   2   8  11        0.00       -1.17      1.71 o 
  -4   9  11       14.02       11.10      4.92 o 
  -3   9  11        0.01        1.42      3.24 o 
  -2   9  11        1.99        1.59      1.79 o 
  -1   9  11        2.17        2.67      1.80 o 
   0   9  11        0.94        1.64      1.35 o 
   1   9  11       18.98       22.31      3.61 o 
   2   9  11        0.78        2.32      2.58 o 
  -3  10  11        0.88        0.36      3.63 o 
  -2  10  11        5.06        5.02      2.04 o 
  -1  10  11       11.31        9.65      3.23 o 
   0  10  11       11.79       18.53      3.16 o 
   1  10  11       21.58       27.69      2.59 o 
   2  10  11        3.95        2.72      2.23 o 
  -3  11  11        1.40       -0.65      3.27 o 
  -2  11  11        7.64        7.39      2.22 o 
  -1  11  11        8.31        7.34      2.15 o 
   0  11  11       31.68       27.44      2.91 o 
   1  11  11       57.39       54.90      3.83 o 
  -3  12  11        2.09        0.97      3.46 o 
  -2  12  11        0.33       -0.28      1.78 o 
  -1  12  11        8.92       12.93      2.60 o 
   0  12  11        0.62        1.01      1.71 o 
   1  12  11        7.52        9.99      1.92 o 
  -3  13  11       13.91       14.42      3.54 o 
  -2  13  11        0.55       -0.66      1.78 o 
  -1  13  11       11.33        7.04      2.08 o 
   0  13  11        0.00       -1.51      1.51 o 
   1  13  11        0.01        0.37      1.69 o 
  -3  14  11        0.55        1.31      2.54 o 
  -2  14  11        0.01       -0.09      2.32 o 
  -1  14  11        4.99        2.65      1.82 o 
   0  14  11        2.32        2.11      1.89 o 
   1  14  11        1.31        3.09      1.84 o 
  -3  15  11        0.91        1.78      2.56 o 
  -2  15  11        3.28        5.40      2.64 o 
  -1  15  11        3.74        3.30      2.58 o 
   0  15  11       25.57       25.93      5.14 o 
   1  15  11       29.21       30.94      3.87 o 
  -2  16  11        0.07       -0.03      2.31 o 
  -1  16  11        0.61       -0.96      1.77 o 
   0  16  11       16.42       16.31      2.97 o 
  -2  17  11        8.36        8.15      3.03 o 
  -1  17  11        3.28        2.75      2.05 o 
   0  17  11        1.51        3.68      2.30 o 
  -1  18  11        7.90        9.83      2.62 o 
  -3   0  12        1.70        0.10      3.07 o 
  -2   0  12        0.04       -1.88      2.75 o 
  -1   0  12       79.51       92.50     11.78 o 
   0   0  12       63.56       65.25     12.32 o 
   1   0  12       20.32       28.29      4.21 o 
  -3   1  12        5.06        1.68      2.54 o 
  -2   1  12        3.21        2.56      2.44 o 
  -1   1  12        1.41        1.80      1.99 o 
   0   1  12        4.16        1.18      1.59 o 
   1   1  12       23.44       28.33      3.08 o 
  -3   2  12        2.76        1.93      3.14 o 
  -2   2  12       11.87        9.01      2.94 o 
  -1   2  12       62.59       58.07      4.36 o 
   0   2  12        5.07        6.59      1.91 o 
   1   2  12       15.87       17.12      2.58 o 
  -3   3  12        2.42       -1.81      2.29 o 
  -2   3  12       21.72       22.81      3.84 o 
  -1   3  12       19.86       14.89      5.10 o 
   0   3  12       15.25       13.32      2.26 o 
   1   3  12       16.39       17.00      2.62 o 
  -3   4  12        3.87        1.27      2.71 o 
  -2   4  12       33.63       28.03      4.27 o 
  -1   4  12        3.38        3.01      1.95 o 
   0   4  12        1.50       -0.34      1.58 o 
   1   4  12       22.74       23.11      3.41 o 
  -3   5  12       26.48       26.41      6.15 o 
  -2   5  12        6.88        7.12      2.97 o 
  -1   5  12      162.22      175.36      6.56 o 
   0   5  12        4.13        2.02      1.70 o 
   1   5  12        6.87        6.91      1.81 o 
  -3   6  12       10.98        7.80      3.56 o 
  -2   6  12        1.01        1.82      2.48 o 
  -1   6  12        3.22        4.28      2.83 o 
   0   6  12       13.14       15.07      2.36 o 
   1   6  12        7.09        8.30      1.95 o 
  -3   7  12       60.29       57.32      8.35 o 
  -2   7  12       59.40       59.41      4.39 o 
  -1   7  12       16.58       14.24      2.76 o 
   0   7  12        0.26        2.96      1.66 o 
   1   7  12        9.38        7.53      1.88 o 
  -3   8  12        0.02        3.86      2.83 o 
  -2   8  12       19.79       20.29      3.05 o 
  -1   8  12        1.30        3.29      2.14 o 
   0   8  12        0.33        0.57      1.82 o 
   1   8  12       67.51       81.77      4.10 o 
  -3   9  12        2.67        4.18      4.43 o 
  -2   9  12        0.21        1.29      1.92 o 
  -1   9  12       18.48       11.64      2.58 o 
   0   9  12        3.07        1.63      1.94 o 
   1   9  12        1.58        1.66      1.70 o 
  -3  10  12        0.26        0.06      3.50 o 
  -2  10  12        3.39        3.64      2.13 o 
  -1  10  12       14.54       10.54      2.52 o 
   0  10  12        6.00        7.13      2.33 o 
  -2  11  12       10.55        3.90      2.30 o 
  -1  11  12       20.42       16.57      2.84 o 
   0  11  12       31.69       36.94      6.80 o 
  -2  12  12        9.37        9.66      2.67 o 
  -1  12  12        6.48        4.71      3.07 o 
   0  12  12        0.64        1.93      2.23 o 
  -2  13  12        0.62       -0.12      2.14 o 
  -1  13  12        0.38       -0.80      2.02 o 
   0  13  12        9.53        9.71      2.66 o 
  -1  14  12        6.51        9.20      2.59 o 
  -2   1  13        8.20        9.72      3.92 o 
  -1   1  13        7.84        7.23      2.99 o 
   0   1  13        4.44        5.32      2.18 o 
  -2   2  13        0.35        0.17      2.73 o 
  -1   2  13        7.37        6.10      2.53 o 
   0   2  13        0.28        1.11      1.93 o 
  -2   3  13        3.48        5.60      2.98 o 
  -1   3  13        0.00       -1.79      1.79 o 
   0   3  13        1.82        2.39      1.94 o 
  -2   4  13       17.33       20.84      4.07 o 
  -1   4  13        0.46       -1.70      1.86 o 
   0   4  13       27.71       36.94      3.47 o 
  -2   5  13        1.01        3.19      2.91 o 
  -1   5  13        3.08        6.13      2.38 o 
  -2   6  13       43.29       36.82      4.92 o 
  -1   6  13       12.07       10.47      2.64 o 
  -1   7  13       47.83       45.48      4.99 o 
                                                 
